# Supplementary material for: RP11‐367G18.1 V2 enhances clear cell renal cell carcinoma progression via induction of epithelial–mesenchymal transition
Source: Cancer Med. 2023 Feb 27;12(8):9788–801. doi: 10.1002/cam4.5723 (PMC10166984; doi:10.1002/cam4.5723)
Supplement: Supplementary file 1 — Tables S1–S6. Figures S1–S7. [file CAM4-12-9788-s001.zip]

Archive with 3 entries (3 files):
- CAM4_5723_20221112 RP11-367G18.1 in RCC sup 2.xlsx
- CAM4_5723_20221214 RP11-367G18.1 in RCC sup 1.docx
- CAM4_5723_20221214 RP11-367G18.1 in RCC sup 3.xlsx
