# Supplementary material for: RP11‐367G18.1 V2 enhances clear cell renal cell carcinoma progression via induction of epithelial–mesenchymal transition
Source: Cancer Med. 2023 Feb 27;12(8):9788–801. doi: 10.1002/cam4.5723 (PMC10166984; doi:10.1002/cam4.5723)
Supplement: Supplementary file 1 — Tables S1–S6. Figures S1–S7. [file CAM4-12-9788-s001.zip › CAM4_5723_20221112 RP11-367G18.1 in RCC sup 2.xlsx]

## Sheet: Table S5. HIF-1α ChIP-seq
seqnames	start	end	annotation	Gene_name	Gene_type
chr1	632580	632844	Promoter (<=1kb)	RP5-857K21.7	pseudogene
chr1	2189598	2189854	3' UTR	C1orf86	protein_coding
chr1	26500814	26501027	Distal Intergenic	DPPA2P2	pseudogene
chr11	27040250	27040497	Promoter (<=1kb)	BBOX1	protein_coding
chr11	27674065	27674336	Promoter (1-2kb)	BDNF-AS	antisense
chr11	28140777	28140964	Intron (ENST00000406787.7/ENSG00000169519.21, intron 3 of 6)	RP11-797J4.1	pseudogene
chr11	28521156	28521402	Intron (ENST00000532947.2/ENSG00000169519.21, intron 6 of 7)	RP11-22P4.2	lincRNA
chr11	30197922	30198200	Intron (ENST00000662729.1/ENSG00000254532.2, intron 3 of 4)	RP4-562D20.2	pseudogene
chr11	30377545	30377720	Distal Intergenic	RP4-710M3.1	pseudogene
chr11	32303704	32303932	Intron (ENST00000525689.2/ENSG00000227160.3, intron 1 of 1)	RP1-65P5.1	pseudogene
chr11	33045944	33046144	Intron (ENST00000530419.5/ENSG00000176148.16, intron 3 of 5)	TCP11L1	protein_coding
chr11	34105516	34105849	Promoter (<=1kb)	NAT10	protein_coding
chr11	34627272	34627500	Intron (ENST00000527001.5/ENSG00000135373.12, intron 1 of 3)	EHF	protein_coding
chr1	26861839	26862073	Promoter (1-2kb)	SFN	protein_coding
chr11	34685377	34685653	Distal Intergenic	RP11-350D17.3	pseudogene
chr11	35056614	35056863	Distal Intergenic	PDHX	protein_coding
chr11	35115683	35115877	Distal Intergenic	RP4-607I7.1	antisense
chr11	35158752	35159008	Intron (ENST00000263398.10/ENSG00000026508.18, intron 1 of 8)	CD44	protein_coding
chr11	37313357	37313562	Distal Intergenic	SNORA31	snoRNA
chr11	41789488	41789672	Intron (ENST00000648000.1/ENSG00000255171.7, intron 5 of 14)	RP11-375D13.1	pseudogene
chr11	43307657	43307832	Distal Intergenic	API5	protein_coding
chr11	44312393	44312583	Distal Intergenic	ALX4	protein_coding
chr11	44564607	44564886	Promoter (<=1kb)	CD82	protein_coding
chr11	45127966	45128185	Intron (ENST00000530656.5/ENSG00000019485.13, intron 1 of 6)	PRDM11	protein_coding
chr1	26889778	26890001	Promoter (<=1kb)	GPN2	protein_coding
chr11	45180469	45180649	Promoter (1-2kb)	PRDM11	protein_coding
chr11	46687527	46687817	Exon (ENST00000527588.5/ENSG00000175220.12, exon 4 of 4)	ARHGAP1	protein_coding
chr11	46812634	46812809	Intron (ENST00000529230.5/ENSG00000175216.14, intron 4 of 43)	CKAP5	protein_coding
chr11	47214915	47215096	Promoter (<=1kb)	DDB2	protein_coding
chr11	47642428	47642649	Promoter (<=1kb)	MTCH2	protein_coding
chr11	48339926	48340288	Distal Intergenic	OR4C4P	pseudogene
chr11	50412315	50412490	Intron (ENST00000532521.2/ENSG00000214883.4, intron 2 of 7)	RP11-574M7.2	pseudogene
chr11	56932944	56933161	Distal Intergenic	OR5AK3P	pseudogene
chr11	57293107	57293340	Distal Intergenic	TNKS1BP1	protein_coding
chr11	57424844	57425068	Promoter (<=1kb)	RP11-872D17.8	protein_coding
chr1	27342964	27343254	Promoter (<=1kb)	SYTL1	protein_coding
chr11	57657473	57657733	Promoter (<=1kb)	CLP1	protein_coding
chr11	57667764	57668067	Promoter (<=1kb)	ZDHHC5	protein_coding
chr11	57788458	57788751	Intron (ENST00000528395.1/ENSG00000254462.1, intron 2 of 3)	CTNND1	protein_coding
chr11	57903867	57904130	Distal Intergenic	OR5AZ1P	pseudogene
chr11	57913695	57913870	Distal Intergenic	OR5AZ1P	pseudogene
chr11	59557294	59557508	Intron (ENST00000659845.1/ENSG00000287264.1, intron 1 of 1)	AP000442.1	antisense
chr11	59668882	59669057	Promoter (<=1kb)	PATL1	protein_coding
chr11	60841979	60842198	Promoter (<=1kb)	CCDC86	protein_coding
chr11	61061695	61061870	Exon (ENST00000664141.1/ENSG00000256733.2, exon 2 of 3)	RP11-881M11.8	lincRNA
chr11	61297583	61297914	Downstream (1-2kb)	VWCE	protein_coding
chr1	27522454	27522754	Distal Intergenic	RP1-159A19.4	antisense
chr11	61369739	61370017	Promoter (1-2kb)	TMEM138	protein_coding
chr11	61429980	61430226	Promoter (<=1kb)	CPSF7	protein_coding
chr11	61590062	61590315	Promoter (<=1kb)	RP11-855O10.2	lincRNA
chr11	61603263	61603650	Intron (ENST00000667359.1/ENSG00000250230.3, intron 3 of 3)	RPLP0P2	pseudogene
chr11	61999096	61999305	Distal Intergenic	RP11-810P12.1	pseudogene
chr11	62025536	62025854	Distal Intergenic	RP11-810P12.1	pseudogene
chr11	62044974	62045174	Distal Intergenic	RP11-810P12.6	pseudogene
chr11	62222897	62223210	Intron (ENST00000529875.1/ENSG00000254404.1, intron 1 of 2)	SCGB2A1	protein_coding
chr11	62500369	62500686	Intron (ENST00000530124.5/ENSG00000124942.14, intron 2 of 2)	AHNAK	protein_coding
chr11	62542918	62543132	Intron (ENST00000257247.11/ENSG00000124942.14, intron 1 of 5)	AHNAK	protein_coding
chr1	27528089	27528384	Intron (ENST00000443579.1/ENSG00000237429.1, intron 1 of 1)	RP1-159A19.4	antisense
chr11	62547966	62548232	Promoter (1-2kb)	AHNAK	protein_coding
chr11	62560773	62560956	Intron (ENST00000329251.5/ENSG00000254772.10, intron 7 of 9)	AHNAK	protein_coding
chr11	62599999	62600204	Promoter (<=1kb)	MTA2	protein_coding
chr11	62786980	62787354	Promoter (<=1kb)	TMEM179B	protein_coding
chr11	63986155	63986443	Promoter (<=1kb)	OTUB1	protein_coding
chr11	64124275	64124450	Intron (ENST00000255681.7/ENSG00000133315.11, intron 3 of 10)	MACROD1	protein_coding
chr11	64226054	64226259	Promoter (<=1kb)	TRPT1	protein_coding
chr11	64234892	64235071	Promoter (<=1kb)	VEGFB	protein_coding
chr11	64324741	64324981	Downstream (<1kb)	AP003774.1	antisense
chr11	64542793	64543033	Distal Intergenic	AP006288.1	pseudogene
chr1	27542403	27542690	Intron (ENST00000247087.10/ENSG00000126705.14, intron 5 of 5)	AHDC1	protein_coding
chr11	64545623	64545848	Distal Intergenic	SLC22A11	protein_coding
chr11	64843067	64843377	Promoter (1-2kb)	CDC42BPG	protein_coding
chr11	65122143	65122420	Promoter (<=1kb)	MRPL49	protein_coding
chr11	65225794	65225969	Exon (ENST00000525264.5/ENSG00000197847.12, exon 6 of 6)	SLC22A20	pseudogene
chr11	65279771	65279976	Promoter (<=1kb)	POLA2	protein_coding
chr11	65381911	65382482	Promoter (<=1kb)	SLC25A45	protein_coding
chr11	65386323	65386644	Promoter (<=1kb)	FRMD8	protein_coding
chr11	65421165	65421496	Promoter (1-2kb)	NEAT1	lincRNA
chr11	65422152	65422372	Promoter (<=1kb)	NEAT1	lincRNA
chr11	65477389	65477579	Distal Intergenic	AP000769.3	lncRNA
chr1	27830621	27830851	Promoter (<=1kb)	PPP1R8	protein_coding
chr11	65497394	65497737	Promoter (<=1kb)	MALAT1	lincRNA
chr11	65525249	65525494	Promoter (<=1kb)	SCYL1	protein_coding
chr11	65570140	65570549	Promoter (<=1kb)	SSSCA1	protein_coding
chr11	65592869	65593149	Promoter (<=1kb)	KCNK7	protein_coding
chr11	65615290	65615544	Promoter (<=1kb)	MAP3K11	protein_coding
chr11	65650893	65651120	Promoter (<=1kb)	SIPA1	protein_coding
chr11	65662942	65663227	Promoter (<=1kb)	RELA	protein_coding
chr11	65720196	65720492	Promoter (<=1kb)	RNASEH2C	protein_coding
chr11	65817755	65818258	Distal Intergenic	CFL1	protein_coding
chr11	65842586	65842761	Intron (ENST00000533298.5/ENSG00000172803.18, intron 1 of 3)	SNX32	protein_coding
chr1	28171339	28171514	Intron (ENST00000373857.8/ENSG00000169403.12, intron 1 of 1)	PTAFR	protein_coding
chr11	65860583	65860863	Promoter (<=1kb)	MUS81	protein_coding
chr11	65873314	65873954	Promoter (<=1kb)	EFEMP2	protein_coding
chr11	65899142	65899588	Promoter (<=1kb)	FOSL1	protein_coding
chr11	65911643	65911915	Distal Intergenic	C11orf68	protein_coding
chr11	65918621	65918819	Promoter (<=1kb)	C11orf68	protein_coding
chr11	65961664	65961999	Promoter (<=1kb)	SART1	protein_coding
chr11	65973889	65974064	Intron (ENST00000312397.10/ENSG00000175467.15, intron 12 of 19)	SART1	protein_coding
chr11	66002014	66002309	Promoter (<=1kb)	BANF1	protein_coding
chr11	66012856	66013105	Promoter (<=1kb)	CST6	protein_coding
chr11	66052119	66052455	Promoter (<=1kb)	SF3B2	protein_coding
chr1	28229429	28229688	Intron (ENST00000263697.6/ENSG00000126698.11, intron 1 of 8)	DNAJC8	protein_coding
chr11	66126963	66127239	Intron (ENST00000320580.9/ENSG00000175115.12, intron 1 of 23)	PACS1	protein_coding
chr11	66142777	66143090	Intron (ENST00000320580.9/ENSG00000175115.12, intron 1 of 23)	PACS1	protein_coding
chr11	66288964	66289220	Promoter (<=1kb)	YIF1A	protein_coding
chr11	66336864	66337231	Promoter (<=1kb)	RIN1	protein_coding
chr11	66347947	66348152	Promoter (<=1kb)	RP11-867G23.8	protein_coding
chr11	66365699	66365933	Intron (ENST00000357440.7/ENSG00000174669.12, intron 10 of 11)	RP11-867G23.8	protein_coding
chr11	66371594	66371908	Promoter (<=1kb)	SLC29A2	protein_coding
chr11	66438912	66439087	Promoter (<=1kb)	MRPL11	protein_coding
chr11	66619295	66619543	Promoter (<=1kb)	RBM14	protein_coding
chr11	66768031	66768313	Intron (ENST00000524551.5/ENSG00000173715.16, intron 2 of 5)	FTLP6	pseudogene
chr1	2428484	2428772	Intron (ENST00000609981.5/ENSG00000149527.18, intron 1 of 3)	PLCH2	protein_coding
chr1	28241937	28242168	Promoter (<=1kb)	RP5-1092A3.4	antisense
chr11	66892245	66892588	Intron (ENST00000529047.6/ENSG00000173599.14, intron 3 of 22)	PC	protein_coding
chr11	66958380	66958835	Promoter (<=1kb)	PC	protein_coding
chr11	66970854	66971227	Distal Intergenic	C11orf86	protein_coding
chr11	67077673	67077991	Distal Intergenic	RHOD	protein_coding
chr11	67119148	67119337	Promoter (<=1kb)	KDM2A	protein_coding
chr11	67266676	67266870	Promoter (<=1kb)	ADRBK1	protein_coding
chr11	67505721	67505948	Promoter (<=1kb)	PITPNM1	protein_coding
chr11	67629424	67629638	Promoter (<=1kb)	NUDT8	protein_coding
chr11	67656369	67656673	Distal Intergenic	AP003385.2	pseudogene
chr11	67695782	67696416	Distal Intergenic	RPL37P2	pseudogene
chr1	28352365	28352609	Distal Intergenic	PHACTR4	protein_coding
chr11	67720053	67720291	Downstream (2-3kb)	RP11-655M14.6	pseudogene
chr11	67805086	67805295	Promoter (<=1kb)	FAM86C2P	pseudogene
chr11	67938443	67938630	Intron (ENST00000527543.2/ENSG00000254610.3, intron 2 of 3)	RP5-901A4.4	pseudogene
chr11	68004043	68004242	Promoter (<=1kb)	UNC93B1	protein_coding
chr11	68337370	68337570	Intron (ENST00000294304.12/ENSG00000162337.12, intron 1 of 22)	LRP5	protein_coding
chr11	68354333	68354596	Intron (ENST00000294304.12/ENSG00000162337.12, intron 2 of 22)	LRP5	protein_coding
chr11	68998434	68999259	Downstream (1-2kb)	RP11-554A11.4	sense_overlapping
chr11	69008807	69009081	Intron (ENST00000441623.1/ENSG00000172935.9, intron 2 of 2)	RP11-554A11.6	antisense
chr11	69120968	69121327	Intron (ENST00000637504.1/ENSG00000162341.18, intron 19 of 19)	RP11-554A11.7	lincRNA
chr11	69149640	69149992	Intron (ENST00000637084.1/ENSG00000287725.1, intron 14 of 14)	SMIM38	protein_coding
chr1	28369563	28369768	Promoter (<=1kb)	PHACTR4	protein_coding
chr11	69281187	69281472	Distal Intergenic	MYEOV	protein_coding
chr11	69377709	69377908	Distal Intergenic	RP11-211G23.2	lincRNA
chr11	69399275	69399466	Distal Intergenic	RP11-211G23.1	lincRNA
chr11	69437058	69437358	Downstream (1-2kb)	AP000439.2	lincRNA
chr11	69510530	69510838	Distal Intergenic	LINC01488	lncRNA
chr11	69553069	69553295	Distal Intergenic	LINC01488	lncRNA
chr11	69674975	69675165	Promoter (<=1kb)	ORAOV1	protein_coding
chr11	69817823	69818021	Promoter (<=1kb)	FGF3	protein_coding
chr11	70063615	70063943	Promoter (<=1kb)	RP11-626H12.3	lincRNA
chr11	70124334	70124655	Exon (ENST00000355303.9/ENSG00000131620.17, exon 9 of 26)	RP11-805J14.3	sense_overlapping
chr1	28373330	28373538	Intron (ENST00000633371.1/ENSG00000204138.13, intron 1 of 4)	PHACTR4	protein_coding
chr11	70126619	70126801	Intron (ENST00000355303.9/ENSG00000131620.17, intron 10 of 25)	RP11-805J14.3	sense_overlapping
chr11	70137225	70137400	Intron (ENST00000355303.9/ENSG00000131620.17, intron 11 of 25)	ANO1	protein_coding
chr11	70156304	70156655	Intron (ENST00000355303.9/ENSG00000131620.17, intron 15 of 25)	ANO1	protein_coding
chr11	70159490	70159994	Intron (ENST00000355303.9/ENSG00000131620.17, intron 16 of 25)	ANO1	protein_coding
chr11	70176617	70177131	Intron (ENST00000355303.9/ENSG00000131620.17, intron 22 of 25)	ANO1	protein_coding
chr11	70203291	70203915	Promoter (<=1kb)	FADD	protein_coding
chr11	70233623	70233907	Distal Intergenic	RP11-805J14.5	antisense
chr11	70270238	70270798	Promoter (<=1kb)	PPFIA1	protein_coding
chr11	70398135	70398400	Promoter (<=1kb)	AP000487.5	antisense
chr11	70399732	70399984	Promoter (1-2kb)	CTTN	protein_coding
chr1	28648875	28649050	Promoter (<=1kb)	RNU11	snRNA
chr11	70603688	70604005	Promoter (<=1kb)	AP001271.2	TEC
chr11	70614354	70614610	Intron (ENST00000449833.6/ENSG00000162105.19, intron 2 of 9)	AP001271.2	TEC
chr11	70643892	70644205	Promoter (1-2kb)	SHANK2-AS2	antisense
chr11	70910947	70911208	Intron (ENST00000601538.5/ENSG00000162105.19, intron 9 of 24)	SHANK2	protein_coding
chr11	71130127	71130480	Intron (ENST00000601538.5/ENSG00000162105.19, intron 2 of 24)	SHANK2	protein_coding
chr11	71241303	71241568	Promoter (<=1kb)	SHANK2	protein_coding
chr11	71255387	71255654	Distal Intergenic	SHANK2	protein_coding
chr11	71273842	71274462	Distal Intergenic	SHANK2	protein_coding
chr11	71286682	71287207	Distal Intergenic	SHANK2	protein_coding
chr11	71299288	71299693	Distal Intergenic	SHANK2	protein_coding
chr1	29181924	29182114	Promoter (<=1kb)	SRSF4	protein_coding
chr11	71339442	71339753	Distal Intergenic	AP002387.1	pseudogene
chr11	71374319	71374494	Distal Intergenic	AP002387.1	pseudogene
chr11	71379293	71379563	Distal Intergenic	AP002387.1	pseudogene
chr11	71379880	71380114	Downstream (2-3kb)	AP002387.1	pseudogene
chr11	71518181	71518401	Intron (ENST00000527963.1/ENSG00000172890.12, intron 2 of 3)	KRTAP5-7	protein_coding
chr11	71566220	71566401	Promoter (<=1kb)	AP000867.5	lncRNA
chr11	71928736	71929022	Promoter (<=1kb)	RNF121	protein_coding
chr11	71978430	71978605	Intron (ENST00000530058.5/ENSG00000137522.18, intron 3 of 5)	RNF121	protein_coding
chr11	72084237	72084437	Promoter (<=1kb)	LRTOMT	protein_coding
chr11	72434269	72434656	Promoter (<=1kb)	CLPB	protein_coding
chr1	29239316	29239491	Intron (ENST00000345512.7/ENSG00000060656.20, intron 1 of 30)	PTPRU	protein_coding
chr11	72549619	72549794	Downstream (1-2kb)	AP005019.3	processed_pseudogene
chr11	72721808	72722030	Promoter (<=1kb)	ARAP1	protein_coding
chr11	73186451	73186649	Distal Intergenic	RP11-800A3.3	lincRNA
chr11	73228002	73228185	5' UTR	P2RY2	protein_coding
chr11	73377090	73377278	Promoter (<=1kb)	RELT	protein_coding
chr11	73876711	73877030	Promoter (<=1kb)	PAAF1	protein_coding
chr11	74135288	74135564	Promoter (1-2kb)	C2CD3	protein_coding
chr11	74171318	74171551	Promoter (<=1kb)	PPME1	protein_coding
chr11	74493264	74493661	Promoter (<=1kb)	LIPT2	protein_coding
chr11	74943143	74943318	Intron (ENST00000530562.5/ENSG00000166435.15, intron 2 of 13)	XRRA1	protein_coding
chr1	29583867	29584076	Distal Intergenic	RP11-810H18.1	pseudogene
chr11	75500832	75501032	Intron (ENST00000336898.8/ENSG00000158555.15, intron 1 of 16)	RP11-939C17.4	sense_intronic
chr11	76444456	76444842	Promoter (<=1kb)	RP11-111M22.3	lincRNA
chr11	76783697	76783894	Promoter (<=1kb)	TSKU	protein_coding
chr11	76784554	76784776	Promoter (<=1kb)	TSKU	protein_coding
chr11	77560219	77560473	Intron (ENST00000526761.5/ENSG00000074201.8, intron 4 of 5)	RNU7-59P	snRNA
chr11	77787809	77787984	Intron (ENST00000308488.10/ENSG00000048649.13, intron 1 of 15)	RSF1	protein_coding
chr11	78028510	78028745	Intron (ENST00000533144.1/ENSG00000151364.17, intron 2 of 2)	KCTD14	protein_coding
chr11	79156072	79156317	Intron (ENST00000278550.11/ENSG00000149256.15, intron 3 of 33)	RP11-802F5.1	lincRNA
chr11	79168741	79169000	Intron (ENST00000278550.11/ENSG00000149256.15, intron 3 of 33)	RP11-802F5.1	lincRNA
chr11	79694508	79694683	Distal Intergenic	RP11-258O13.1	lincRNA
chr1	29709849	29710140	Promoter (<=1kb)	RP4-656G21.1	lincRNA
chr11	80699867	80700219	Distal Intergenic	ARL6IP1P3	pseudogene
chr11	82771933	82772188	Distal Intergenic	RP11-718B12.2	lincRNA
chr11	83156175	83156353	Promoter (<=1kb)	PCF11	protein_coding
chr11	85664034	85664263	Promoter (<=1kb)	CREBZF	protein_coding
chr11	85719219	85719482	Promoter (<=1kb)	SYTL2	protein_coding
chr11	86069040	86069392	Promoter (<=1kb)	PICALM	protein_coding
chr11	86183116	86183308	Distal Intergenic	RP11-12D16.2	lincRNA
chr11	86244775	86245124	Promoter (<=1kb)	EED	protein_coding
chr11	86335461	86335752	Intron (ENST00000533986.5/ENSG00000149196.16, intron 2 of 3)	C11orf73	protein_coding
chr11	86720208	86720383	Distal Intergenic	CTD-2005H7.2	lincRNA
chr1	30649800	30650038	Distal Intergenic	MATN1	protein_coding
chr11	86991438	86991689	Intron (ENST00000499504.8/ENSG00000246523.8, intron 2 of 2)	HNRNPCP8	pseudogene
chr11	87247444	87247636	Intron (ENST00000340353.11/ENSG00000166575.17, intron 5 of 13)	RP11-680L20.1	pseudogene
chr11	87352916	87353091	Distal Intergenic	PSMA2P1	pseudogene
chr11	88174662	88174917	Promoter (<=1kb)	RAB38	protein_coding
chr11	89381145	89381478	Intron (ENST00000263317.9/ENSG00000086991.13, intron 11 of 17)	NOX4	protein_coding
chr11	92473840	92474040	Intron (ENST00000409404.6/ENSG00000165323.15, intron 1 of 24)	RPS3AP42	pseudogene
chr11	92623105	92623362	Intron (ENST00000409404.6/ENSG00000165323.15, intron 2 of 24)	RPS3AP42	pseudogene
chr11	92707187	92707494	Intron (ENST00000409404.6/ENSG00000165323.15, intron 3 of 24)	RP11-203F8.1	antisense
chr11	92843517	92843807	Promoter (<=1kb)	FAT3	protein_coding
chr11	92853108	92853315	Intron (ENST00000409404.6/ENSG00000165323.15, intron 18 of 24)	FAT3	protein_coding
chr1	2431291	2431515	Intron (ENST00000609981.5/ENSG00000149527.18, intron 2 of 3)	PLCH2	protein_coding
chr1	30718784	30719003	Promoter (<=1kb)	MATN1-AS1	antisense
chr11	93020358	93020586	Distal Intergenic	RPL26P31	pseudogene
chr11	94237826	94238056	Promoter (<=1kb)	RP11-680H20.2	lincRNA
chr11	94238476	94238920	Promoter (<=1kb)	RP11-680H20.2	lincRNA
chr11	94706963	94707227	Promoter (<=1kb)	AMOTL1	protein_coding
chr11	94845741	94845976	Intron (ENST00000317829.12/ENSG00000166025.18, intron 5 of 11)	AMOTL1	protein_coding
chr11	94852264	94852474	Intron (ENST00000317829.12/ENSG00000166025.18, intron 6 of 11)	AMOTL1	protein_coding
chr11	95521392	95521571	Distal Intergenic	RP11-338H14.1	lincRNA
chr11	95568960	95569188	Promoter (1-2kb)	AP000820.2	lncRNA
chr11	96122636	96122921	Intron (ENST00000648443.1/ENSG00000285921.1, intron 1 of 3)	MAML2	protein_coding
chr11	96243336	96243614	Intron (ENST00000524717.6/ENSG00000184384.14, intron 1 of 4)	MIR1260B	miRNA
chr1	30743742	30743935	Intron (ENST00000294507.4/ENSG00000162511.8, intron 1 of 7)	LAPTM5	protein_coding
chr11	97611144	97611319	Distal Intergenic	RNA5SP347	rRNA
chr11	97743288	97743488	Distal Intergenic	RNA5SP347	rRNA
chr11	100059815	100060074	Intron (ENST00000524871.6/ENSG00000149972.11, intron 9 of 24)	CNTN5	protein_coding
chr11	100328989	100329267	Intron (ENST00000524871.6/ENSG00000149972.11, intron 21 of 24)	RPA2P3	pseudogene
chr11	101478574	101478834	Intron (ENST00000344327.8/ENSG00000137672.13, intron 5 of 12)	TRPC6	protein_coding
chr11	101721390	101721620	Intron (ENST00000526713.1/ENSG00000137672.13, intron 1 of 1)	RP11-748H22.2	pseudogene
chr11	102064459	102064708	Promoter (1-2kb)	C11orf70	protein_coding
chr11	102223829	102224034	Intron (ENST00000282441.10/ENSG00000137693.14, intron 7 of 8)	YAP1	protein_coding
chr11	102256300	102256644	Distal Intergenic	RP11-864G5.3	antisense
chr11	102288086	102288348	Distal Intergenic	RP11-864G5.1	pseudogene
chr1	31047756	31047963	Intron (ENST00000424085.6/ENSG00000134644.15, intron 2 of 17)	RP11-201O14.2	pseudogene
chr11	102476863	102477202	Intron (ENST00000529278.1/ENSG00000255482.1, intron 1 of 2)	TMEM123	protein_coding
chr11	102900437	102900628	Distal Intergenic	RNU7-159P	snRNA
chr11	102911800	102912133	Distal Intergenic	RNU7-159P	snRNA
chr11	103521655	103521956	Distal Intergenic	DYNC2H1	protein_coding
chr11	107361796	107362002	Intron (ENST00000282251.9/ENSG00000152404.15, intron 12 of 17)	CWF19L2	protein_coding
chr11	108648377	108648657	Distal Intergenic	DDX10	protein_coding
chr11	108699040	108699287	Intron (ENST00000648124.1/ENSG00000178105.11, intron 9 of 19)	RPS2P39	pseudogene
chr11	109696307	109696576	Distal Intergenic	RP11-386B1.1	pseudogene
chr11	111310234	111310466	Distal Intergenic	COLCA1	protein_coding
chr11	111426668	111426849	Intron (ENST00000531398.1/ENSG00000110777.12, intron 1 of 4)	POU2AF1	protein_coding
chr1	31182375	31182742	Promoter (<=1kb)	NKAIN1	protein_coding
chr11	111510396	111510711	Promoter (<=1kb)	AP002008.4	lncRNA
chr11	111651508	111651719	Intron (ENST00000304987.4/ENSG00000170145.5, intron 3 of 14)	AP000925.2	pseudogene
chr11	111719622	111719813	Promoter (<=1kb)	SIK2	protein_coding
chr11	111871305	111871551	Promoter (<=1kb)	ALG9	protein_coding
chr11	112025203	112025413	Promoter (<=1kb)	DLAT	protein_coding
chr11	112120414	112120615	Intron (ENST00000531744.5/ENSG00000255292.8, intron 3 of 5)	IL18	protein_coding
chr11	112614659	112614921	Intron (ENST00000665326.1/ENSG00000254968.7, intron 2 of 2)	snosnR66	snoRNA
chr11	113345979	113346368	Intron (ENST00000529221.5/ENSG00000149292.16, intron 13 of 21)	TTC12	protein_coding
chr11	113384656	113384971	Distal Intergenic	ANKK1	protein_coding
chr11	113446861	113447287	Promoter (<=1kb)	DRD2	protein_coding
chr1	31397056	31397316	Distal Intergenic	SERINC2	protein_coding
chr11	113875623	113875851	Promoter (<=1kb)	USP28	protein_coding
chr11	114439316	114439540	Promoter (<=1kb)	REXO2	protein_coding
chr11	117011201	117011475	Intron (ENST00000445177.5/ENSG00000160584.16, intron 1 of 24)	RNY4P6	misc_RNA
chr11	117178701	117178992	Promoter (<=1kb)	SIDT2	protein_coding
chr11	117900886	117901098	3' UTR	FXYD6	protein_coding
chr11	118044261	118044507	Intron (ENST00000636151.1/ENSG00000255274.9, intron 3 of 6)	Metazoa_SRP	misc_RNA
chr11	118153195	118153526	Promoter (<=1kb)	SCN4B	protein_coding
chr11	118264243	118264451	Promoter (<=1kb)	MPZL2	protein_coding
chr11	118623342	118623655	Promoter (<=1kb)	PHLDB1	protein_coding
chr11	118845423	118845658	Distal Intergenic	Y_RNA	misc_RNA
chr1	31670000	31670183	Promoter (<=1kb)	COL16A1	protein_coding
chr11	118919855	118920030	Intron (ENST00000526143.2/ENSG00000186174.12, intron 1 of 7)	UPK2	protein_coding
chr11	118988278	118988514	Distal Intergenic	RF00017	misc_RNA
chr11	118997721	118997926	Promoter (<=1kb)	RP11-110I1.12	lincRNA
chr11	119121293	119121486	Promoter (<=1kb)	HINFP	protein_coding
chr11	119692043	119692406	Intron (ENST00000341398.6/ENSG00000110400.11, intron 1 of 7)	PVRL1	protein_coding
chr11	119696399	119696681	Intron (ENST00000341398.6/ENSG00000110400.11, intron 1 of 7)	PVRL1	protein_coding
chr11	119845837	119846031	Intron (ENST00000658360.1/ENSG00000287545.1, intron 1 of 1)	AP001994.2	lncRNA
chr11	119860695	119860903	Intron (ENST00000658360.1/ENSG00000287545.1, intron 1 of 1)	AP001994.2	lncRNA
chr11	119861228	119861476	Intron (ENST00000658360.1/ENSG00000287545.1, intron 1 of 1)	AP001994.2	lncRNA
chr11	120025053	120025228	Promoter (1-2kb)	AP001360.3	lncRNA
chr1	32179679	32179962	Promoter (<=1kb)	TXLNA	protein_coding
chr11	120055588	120055955	Distal Intergenic	AP001360.3	lncRNA
chr11	120135881	120136112	Promoter (1-2kb)	TRIM29	protein_coding
chr11	120546595	120547053	Intron (ENST00000527524.7/ENSG00000149403.12, intron 1 of 20)	GRIK4	protein_coding
chr11	120747142	120747483	Intron (ENST00000527524.7/ENSG00000149403.12, intron 3 of 20)	GRIK4	protein_coding
chr11	121023982	121024211	Promoter (<=1kb)	TBCEL	protein_coding
chr11	121540663	121540857	Intron (ENST00000260197.12/ENSG00000137642.13, intron 12 of 47)	SORL1	protein_coding
chr11	121595742	121596072	Exon (ENST00000260197.12/ENSG00000137642.13, exon 32 of 48)	SORL1	protein_coding
chr11	122273825	122274000	Intron (ENST00000660311.1/ENSG00000255248.9, intron 2 of 4)	RP11-716H6.2	antisense
chr11	123118728	123118913	Intron (ENST00000448775.4/ENSG00000166250.12, intron 1 of 6)	RP11-762B21.5	pseudogene
chr11	123616489	123616786	Intron (ENST00000638157.1/ENSG00000023171.18, intron 17 of 20)	GRAMD1B	protein_coding
chr1	32233045	32233228	Intron (ENST00000423995.5/ENSG00000220785.7, intron 4 of 5)	MTMR9LP	pseudogene
chr11	124717465	124717783	Distal Intergenic	SIAE	protein_coding
chr11	125083040	125083268	Promoter (<=1kb)	SLC37A2	protein_coding
chr11	125483559	125483775	Promoter (1-2kb)	FEZ1	protein_coding
chr11	126062835	126063068	Promoter (<=1kb)	CDON	protein_coding
chr11	126303859	126304063	Promoter (<=1kb)	DCPS	protein_coding
chr11	126375783	126376114	Promoter (<=1kb)	ST3GAL4	protein_coding
chr11	128207942	128208170	Promoter (<=1kb)	RP11-702B10.1	lincRNA
chr11	128522616	128522944	Promoter (<=1kb)	MIR6090	miRNA
chr11	128888031	128888242	Distal Intergenic	KCNJ5	protein_coding
chr11	129439956	129440237	Intron (ENST00000281437.5/ENSG00000043039.6, intron 2 of 3)	BARX2	protein_coding
chr1	32754202	32754540	Promoter (<=1kb)	KIAA1522	protein_coding
chr11	129626020	129626282	Distal Intergenic	AP003500.1	lncRNA
chr11	129642021	129642207	Distal Intergenic	AP003500.1	lncRNA
chr11	129787582	129787757	Promoter (<=1kb)	RP11-507F16.1	pseudogene
chr11	129861793	129862018	Downstream (1-2kb)	TMEM45B	protein_coding
chr11	130037058	130037234	Distal Intergenic	RP11-679I18.4	pseudogene
chr11	130197750	130197981	Exon (ENST00000278742.6/ENSG00000149418.11, exon 12 of 19)	ST14	protein_coding
chr11	134355725	134355986	Promoter (<=1kb)	GLB1L2	protein_coding
chr11	134486346	134486711	Exon (ENST00000528482.6/ENSG00000255545.8, exon 5 of 5)	RP11-627G23.1	processed_transcript
chr12	22330	22546	Intron (ENST00000400706.3/ENSG00000226210.3, intron 2 of 10)	ABC7-42389800N19.1	pseudogene
chr12	389541	389716	Promoter (<=1kb)	KDM5A	protein_coding
chr1	32893061	32893395	Promoter (<=1kb)	HPCA	protein_coding
chr12	569816	569992	Intron (ENST00000305108.9/ENSG00000171840.12, intron 1 of 3)	RP5-1154L15.2	sense_intronic
chr12	847805	848131	Intron (ENST00000315939.11/ENSG00000060237.17, intron 4 of 27)	WNK1	protein_coding
chr12	1006282	1006551	Intron (ENST00000545318.2/ENSG00000082805.20, intron 1 of 1)	ERC1	protein_coding
chr12	1014180	1014479	Intron (ENST00000545318.2/ENSG00000082805.20, intron 1 of 1)	ERC1	protein_coding
chr12	1445307	1445515	Intron (ENST00000543086.7/ENSG00000082805.20, intron 17 of 17)	ERC1	protein_coding
chr12	1592712	1592887	Promoter (<=1kb)	FBXL14	protein_coding
chr12	1661907	1662187	Promoter (1-2kb)	MIR3649	miRNA
chr12	1690760	1691141	Promoter (<=1kb)	ADIPOR2	protein_coding
chr12	2004513	2004764	Promoter (<=1kb)	DCP1B	protein_coding
chr12	2268869	2269044	Promoter (<=1kb)	CACNA1C-IT3	sense_intronic
chr1	2866521	2866751	Distal Intergenic	RP11-740P5.3	lincRNA
chr1	32963907	32964100	Promoter (<=1kb)	RNF19B	protein_coding
chr12	2640750	2641038	Promoter (<=1kb)	CACNA1C	protein_coding
chr12	2794937	2795150	Promoter (<=1kb)	FKBP4	protein_coding
chr12	2812620	2813048	Promoter (<=1kb)	ITFG2	protein_coding
chr12	2890757	2891079	Promoter (<=1kb)	TULP3	protein_coding
chr12	3168784	3169064	Intron (ENST00000537971.5/ENSG00000011105.14, intron 1 of 7)	AC005912.2	lncRNA
chr12	3299996	3300264	Promoter (<=1kb)	RP5-1063M23.1	lincRNA
chr12	3457893	3458211	Intron (ENST00000452611.6/ENSG00000111218.11, intron 1 of 9)	RP11-476M19.3	antisense
chr12	4320984	4321359	Promoter (<=1kb)	C12orf5	protein_coding
chr12	4604761	4605068	Promoter (<=1kb)	DYRK4	protein_coding
chr12	5733090	5733328	Promoter (<=1kb)	ANO2	protein_coding
chr1	33036527	33037072	Promoter (<=1kb)	AK2	protein_coding
chr12	6183034	6183237	Distal Intergenic	CD9	protein_coding
chr12	6226026	6226322	Promoter (<=1kb)	CD9	protein_coding
chr12	6272973	6273240	Distal Intergenic	RP1-96H9.5	pseudogene
chr12	6430546	6430750	Distal Intergenic	RP1-102E24.9	pseudogene
chr12	6507685	6507972	Intron (ENST00000541399.1/ENSG00000010292.13, intron 1 of 4)	SCARNA10	sense_intronic
chr12	6533379	6533655	Promoter (<=1kb)	RP5-940J5.3	antisense
chr12	6534092	6534863	Promoter (<=1kb)	GAPDH	protein_coding
chr12	6689193	6689702	Promoter (<=1kb)	ZNF384	protein_coding
chr12	6735819	6736147	Distal Intergenic	COPS7A	protein_coding
chr12	6778801	6779012	Promoter (1-2kb)	LAG3	protein_coding
chr1	33918476	33918679	Intron (ENST00000373381.8/ENSG00000121904.17, intron 4 of 70)	RP5-1007G16.1	antisense
chr12	6851781	6852037	Promoter (<=1kb)	CDCA3	protein_coding
chr12	6867767	6868315	Promoter (<=1kb)	TPI1	protein_coding
chr12	6914286	6914632	Promoter (<=1kb)	ENO2	protein_coding
chr12	6919722	6919937	Promoter (<=1kb)	ENO2	protein_coding
chr12	6937845	6938256	Promoter (<=1kb)	ATN1	protein_coding
chr12	7039416	7039720	Promoter (1-2kb)	RP3-461F17.2	pseudogene
chr12	7079365	7079540	Downstream (<1kb)	C1R	protein_coding
chr12	7608269	7608513	Promoter (1-2kb)	RP11-444J21.2	pseudogene
chr12	7970608	7971032	Intron (ENST00000661633.1/ENSG00000288043.1, intron 1 of 1)	Y_RNA	misc_RNA
chr12	8011549	8011751	Downstream (2-3kb)	RP11-69M1.3	pseudogene
chr1	34755382	34755659	Promoter (<=1kb)	GJB5	protein_coding
chr12	8026946	8027121	Distal Intergenic	FOXJ2	protein_coding
chr12	8678697	8678903	Promoter (<=1kb)	RP11-20D14.4	pseudogene
chr12	9797971	9798336	Distal Intergenic	RP11-75L1.6	pseudogene
chr12	9872717	9873121	Distal Intergenic	CLEC2B	protein_coding
chr12	9911108	9911384	Intron (ENST00000339766.8/ENSG00000188393.8, intron 4 of 4)	CLEC2A	protein_coding
chr12	10136828	10137003	Distal Intergenic	CLEC7A	protein_coding
chr12	10176318	10176601	Intron (ENST00000381923.6/ENSG00000165685.8, intron 1 of 5)	TMEM52B	protein_coding
chr12	10212240	10212446	Promoter (<=1kb)	GABARAPL1	protein_coding
chr12	10392640	10392942	Promoter (<=1kb)	KLRK1	protein_coding
chr12	10469852	10470063	Distal Intergenic	KLRC1	protein_coding
chr1	36306926	36307289	Promoter (<=1kb)	SH3D21	protein_coding
chr12	10613511	10613854	Promoter (<=1kb)	MAGOHB	protein_coding
chr12	10716728	10716962	Promoter (<=1kb)	YBX3	protein_coding
chr12	10717477	10717689	Promoter (<=1kb)	YBX3	protein_coding
chr12	10722011	10722356	Promoter (<=1kb)	YBX3	protein_coding
chr12	10948951	10949126	Intron (ENST00000536668.2/ENSG00000275778.2, intron 4 of 9)	TAS2R14	protein_coding
chr12	11328619	11328839	Distal Intergenic	PRB4	protein_coding
chr12	11408155	11408452	Intron (ENST00000545829.1/ENSG00000121335.12, intron 1 of 2)	PRB2	protein_coding
chr12	11457063	11457238	Intron (ENST00000545829.1/ENSG00000121335.12, intron 1 of 2)	RP11-711K1.7	sense_intronic
chr12	11635436	11635624	Distal Intergenic	ETV6	protein_coding
chr12	11746136	11746311	Intron (ENST00000396373.8/ENSG00000139083.10, intron 1 of 7)	ETV6	protein_coding
chr1	38026917	38027362	Distal Intergenic	UTP11L	protein_coding
chr12	11801655	11801964	Intron (ENST00000396373.8/ENSG00000139083.10, intron 2 of 7)	ETV6	protein_coding
chr12	12047090	12047416	Distal Intergenic	BCL2L14	protein_coding
chr12	12469522	12469807	3' UTR	RP11-253I19.3	lincRNA
chr12	12725220	12725565	Promoter (<=1kb)	APOLD1	protein_coding
chr12	12788751	12789076	3' UTR	APOLD1	protein_coding
chr12	12803157	12803485	Intron (ENST00000540583.5/ENSG00000178878.12, intron 2 of 3)	DDX47	protein_coding
chr12	12872327	12872609	Distal Intergenic	RPL13AP20	pseudogene
chr12	12890506	12890883	Promoter (<=1kb)	GPRC5A	protein_coding
chr12	13074000	13074175	Intron (ENST00000197268.13/ENSG00000084444.14, intron 10 of 12)	KIAA1467	protein_coding
chr12	13099932	13100107	Intron (ENST00000537625.1/ENSG00000084444.14, intron 8 of 8)	GSG1	protein_coding
chr1	38117644	38117933	Intron (ENST00000428151.1/ENSG00000224592.5, intron 4 of 4)	AL139158.3	lncRNA
chr12	13377247	13377474	Promoter (<=1kb)	C12orf36	protein_coding
chr12	14257712	14257893	Distal Intergenic	GNAI2P1	pseudogene
chr12	14273642	14273835	Distal Intergenic	GNAI2P1	pseudogene
chr12	14317384	14317608	Distal Intergenic	RPL30P11	pseudogene
chr12	14665422	14665597	Promoter (<=1kb)	RP11-174G6.1	antisense
chr12	14770219	14770678	Promoter (<=1kb)	HIST4H4	protein_coding
chr12	15432431	15432616	Intron (ENST00000281171.9/ENSG00000151490.14, intron 1 of 26)	RP11-6K23.1	pseudogene
chr12	15446909	15447114	Intron (ENST00000281171.9/ENSG00000151490.14, intron 1 of 26)	RP11-6K23.1	pseudogene
chr12	15535405	15535649	Intron (ENST00000281171.9/ENSG00000151490.14, intron 12 of 26)	PTPRO	protein_coding
chr12	15789954	15790143	Promoter (<=1kb)	EPS8	protein_coding
chr1	38302383	38302592	Distal Intergenic	AL513479.1	processed_pseudogene
chr12	15936750	15936966	Intron (ENST00000526521.5/ENSG00000023697.13, intron 1 of 6)	DERA	protein_coding
chr12	15956448	15956779	Promoter (<=1kb)	DERA	protein_coding
chr12	16309937	16310112	Distal Intergenic	SLC15A5	protein_coding
chr12	18723867	18724116	Intron (ENST00000536931.1/ENSG00000255648.1, intron 2 of 2)	PLCZ1	protein_coding
chr12	19096991	19097234	Distal Intergenic	RPL7P6	pseudogene
chr12	19400951	19401265	Distal Intergenic	AEBP2	protein_coding
chr12	19431888	19432158	Intron (ENST00000538425.5/ENSG00000139154.15, intron 1 of 3)	AEBP2	protein_coding
chr12	20822420	20822778	Intron (ENST00000540853.5/ENSG00000111700.12, intron 2 of 7)	LST3	protein_coding
chr12	21818829	21819078	Intron (ENST00000261200.8/ENSG00000069431.11, intron 29 of 37)	RP11-729I10.2	antisense
chr12	22101830	22102067	Intron (ENST00000544732.5/ENSG00000111728.10, intron 3 of 5)	AC007671.1	lncRNA
chr1	38733861	38734069	Distal Intergenic	RP11-334L9.1	pseudogene
chr12	22625050	22625278	Promoter (<=1kb)	ETNK1	protein_coding
chr12	23084700	23084877	Intron (ENST00000538317.6/ENSG00000256995.8, intron 10 of 11)	RP11-114G22.1	lincRNA
chr12	24907259	24907594	Intron (ENST00000261192.12/ENSG00000060982.15, intron 1 of 10)	BCAT1	protein_coding
chr12	25054161	25054398	Promoter (1-2kb)	LRMP	protein_coding
chr12	25135708	25136091	Intron (ENST00000395987.8/ENSG00000118307.19, intron 9 of 15)	CASC1	protein_coding
chr12	25386061	25386322	Promoter (<=1kb)	AC087239.1	lncRNA
chr12	25711326	25711594	Distal Intergenic	IFLTD1	protein_coding
chr12	26264373	26264548	Intron (ENST00000534829.5/ENSG00000123096.11, intron 2 of 3)	RP11-283G6.5	antisense
chr12	26374136	26374410	Promoter (<=1kb)	RNA5SP354	rRNA
chr12	26496213	26496465	Promoter (<=1kb)	ITPR2	protein_coding
chr1	39027856	39028052	Promoter (1-2kb)	NDUFS5	protein_coding
chr12	26748784	26749081	Intron (ENST00000381340.8/ENSG00000123104.12, intron 2 of 56)	ITPR2	protein_coding
chr12	26749866	26750119	Intron (ENST00000381340.8/ENSG00000123104.12, intron 2 of 56)	ITPR2	protein_coding
chr12	26937919	26938155	Promoter (<=1kb)	ASUN	protein_coding
chr12	27081813	27082068	Promoter (<=1kb)	C12orf71	protein_coding
chr12	27549257	27549495	Exon (ENST00000506925.2/ENSG00000248100.2, exon 2 of 2)	RP11-709A23.1	lincRNA
chr12	27580923	27581173	Intron (ENST00000538433.5/ENSG00000110841.14, intron 2 of 4)	RP11-709A23.2	pseudogene
chr12	27999639	27999859	Distal Intergenic	PTHLH	protein_coding
chr12	28033160	28033421	Distal Intergenic	PTHLH	protein_coding
chr12	28760562	28760809	Distal Intergenic	RP11-977P2.1	lincRNA
chr12	29065952	29066150	Distal Intergenic	RP11-946L16.1	lincRNA
chr1	3471700	3471972	Promoter (<=1kb)	ARHGEF16	protein_coding
chr1	39183898	39184073	Intron (ENST00000567887.5/ENSG00000127603.26, intron 1 of 100)	MACF1	protein_coding
chr12	30760854	30761029	Intron (ENST00000500076.2/ENSG00000246331.2, intron 1 of 1)	LINC00941	lincRNA
chr12	30953307	30953576	Intron (ENST00000545802.1/ENSG00000110900.15, intron 1 of 1)	RP11-551L14.4	lincRNA
chr12	31215505	31215815	Distal Intergenic	RP11-551L14.1	pseudogene
chr12	31324596	31324840	Promoter (<=1kb)	AC024940.1	protein_coding
chr12	31749344	31749548	Promoter (1-2kb)	RP11-467L13.4	pseudogene
chr12	32115730	32115981	Intron (ENST00000652176.1/ENSG00000151746.14, intron 1 of 9)	AC048344.4	lncRNA
chr12	32429897	32430081	Intron (ENST00000534526.6/ENSG00000139132.14, intron 1 of 16)	FGD4	protein_coding
chr12	32897022	32897234	Promoter (<=1kb)	PKP2	protein_coding
chr12	32901482	32901669	Distal Intergenic	PKP2	protein_coding
chr12	34996133	34996308	Distal Intergenic	RP13-7D7.1	pseudogene
chr1	39601967	39602228	Distal Intergenic	PABPC4	protein_coding
chr12	35126877	35127063	Distal Intergenic	RP13-7D7.1	pseudogene
chr12	35614843	35615117	Distal Intergenic	RP13-7D7.1	pseudogene
chr12	36170505	36170785	Distal Intergenic	RP11-125N22.2	pseudogene
chr12	38149369	38149586	Promoter (<=1kb)	RF01518	misc_RNA
chr12	38904959	38905172	Promoter (<=1kb)	CPNE8	protein_coding
chr12	39426936	39427166	Intron (ENST00000636569.1/ENSG00000139116.18, intron 1 of 36)	KIF21A	protein_coding
chr12	40028385	40028650	Exon (ENST00000280871.9/ENSG00000151229.13, exon 3 of 10)	RPL30P13	pseudogene
chr12	40158959	40159209	Intron (ENST00000641941.1/ENSG00000223914.3, intron 1 of 6)	AC079630.2	lincRNA
chr12	40663903	40664097	Distal Intergenic	CNTN1	protein_coding
chr12	40697918	40698226	Intron (ENST00000551295.7/ENSG00000018236.15, intron 1 of 23)	CNTN1	protein_coding
chr1	39883491	39883765	Promoter (<=1kb)	TRIT1	protein_coding
chr12	40831972	40832196	Intron (ENST00000551295.7/ENSG00000018236.15, intron 1 of 23)	CNTN1	protein_coding
chr12	43586687	43586943	Distal Intergenic	RP11-73B8.2	pseudogene
chr12	43758811	43759028	Promoter (<=1kb)	PUS7L	protein_coding
chr12	44159945	44160120	Intron (ENST00000266534.8/ENSG00000139173.10, intron 4 of 7)	TMEM117	protein_coding
chr12	44217260	44217439	Intron (ENST00000266534.8/ENSG00000139173.10, intron 5 of 7)	RP11-46I1.2	pseudogene
chr12	45232936	45233327	Intron (ENST00000426898.2/ENSG00000177119.16, intron 1 of 17)	ANO6	protein_coding
chr12	45644677	45644887	Distal Intergenic	RP11-352M15.1	lincRNA
chr12	45728722	45729082	Promoter (<=1kb)	ARID2	protein_coding
chr12	45928254	45928447	Promoter (1-2kb)	SCAF11	protein_coding
chr12	46107654	46107938	Distal Intergenic	SLC38A1	protein_coding
chr1	39976957	39977176	Distal Intergenic	MFSD2A	protein_coding
chr12	46383919	46384102	Promoter (<=1kb)	RP11-96H19.1	lincRNA
chr12	46702958	46703332	Intron (ENST00000667191.1/ENSG00000257261.6, intron 2 of 2)	RP11-66E20.2	pseudogene
chr12	47088524	47088807	Intron (ENST00000432328.2/ENSG00000179715.13, intron 1 of 2)	AMIGO2	protein_coding
chr12	47267593	47267847	Promoter (1-2kb)	AC008083.3	lncRNA
chr12	47417209	47417419	Intron (ENST00000659658.1/ENSG00000257906.3, intron 2 of 2)	RP1-90J4.1	lincRNA
chr12	47556339	47556576	Distal Intergenic	RP3-432I18.1	pseudogene
chr12	47813112	47813545	Promoter (<=1kb)	HDAC7	protein_coding
chr12	47863547	47863810	Intron (ENST00000549336.5/ENSG00000111424.10, intron 4 of 9)	RP11-89H19.1	antisense
chr12	48602225	48602532	Distal Intergenic	OR11M1P	pseudogene
chr12	48716716	48716918	Promoter (<=1kb)	CCNT1	protein_coding
chr1	40161229	40161623	Promoter (<=1kb)	RLF	protein_coding
chr12	49018808	49019063	Promoter (<=1kb)	PRKAG1	protein_coding
chr12	49741316	49741563	Promoter (<=1kb)	TMBIM6	protein_coding
chr12	49741867	49742092	Promoter (<=1kb)	TMBIM6	protein_coding
chr12	50170363	50170568	Distal Intergenic	CERS5	protein_coding
chr12	50283433	50283782	Promoter (<=1kb)	LIMA1	protein_coding
chr12	50349227	50349484	Promoter (1-2kb)	FAM186A	protein_coding
chr12	50380440	50380685	Intron (ENST00000543111.5/ENSG00000185958.9, intron 1 of 7)	LARP4	protein_coding
chr12	50418417	50418693	Intron (ENST00000550522.5/ENSG00000161813.22, intron 1 of 3)	LARP4	protein_coding
chr12	50642832	50643117	Intron (ENST00000549620.5/ENSG00000066084.13, intron 3 of 7)	DIP2B	protein_coding
chr12	50763821	50764005	Promoter (<=1kb)	ATF1	protein_coding
chr1	40176416	40176648	Promoter (1-2kb)	RNU6-1237P	snRNA
chr12	51270177	51270381	Promoter (<=1kb)	SMAGP	protein_coding
chr12	52051045	52051396	Promoter (<=1kb)	NR4A1	protein_coding
chr12	52143720	52143895	Distal Intergenic	LINC00592	lincRNA
chr12	52152192	52152571	Distal Intergenic	LINC00592	lincRNA
chr12	52176026	52176359	Intron (ENST00000640420.1/ENSG00000258279.4, intron 2 of 2)	KRT80	protein_coding
chr12	52521301	52521523	Promoter (<=1kb)	KRT5	protein_coding
chr12	52580152	52580445	Distal Intergenic	KRT74	protein_coding
chr12	52582904	52583151	Downstream (2-3kb)	KRT74	protein_coding
chr12	52876471	52876737	Distal Intergenic	RPL7P41	pseudogene
chr12	52906450	52906649	Promoter (<=1kb)	KRT8	protein_coding
chr1	40374489	40374808	Promoter (<=1kb)	SMAP2	protein_coding
chr12	53054177	53054474	Promoter (<=1kb)	RP11-983P16.4	antisense
chr12	53223954	53224266	Intron (ENST00000394426.5/ENSG00000172819.17, intron 2 of 8)	RARG	protein_coding
chr12	53938533	53938769	Promoter (<=1kb)	HOXC13	protein_coding
chr12	54197693	54197875	Distal Intergenic	SMUG1	protein_coding
chr12	54207522	54207784	Distal Intergenic	SMUG1	protein_coding
chr12	54259198	54259540	Promoter (<=1kb)	CBX5	protein_coding
chr12	54382894	54383164	Promoter (1-2kb)	ZNF385A	protein_coding
chr12	54390415	54390666	Promoter (<=1kb)	ZNF385A	protein_coding
chr12	54432483	54432855	Intron (ENST00000550474.5/ENSG00000258137.5, intron 2 of 3)	LINC01154	lincRNA
chr12	55172763	55172939	Distal Intergenic	OR9R1P	pseudogene
chr1	40450053	40450233	Promoter (<=1kb)	ZFP69B	protein_coding
chr12	55210774	55210983	Distal Intergenic	OR10A7	protein_coding
chr12	55608352	55608536	Promoter (<=1kb)	OR6U2P	pseudogene
chr12	55715999	55716212	Promoter (<=1kb)	ITGA7	protein_coding
chr12	56110688	56110889	Promoter (<=1kb)	PA2G4	protein_coding
chr12	56118489	56118685	Promoter (<=1kb)	ZC3H10	protein_coding
chr12	56128140	56128328	Promoter (<=1kb)	ESYT1	protein_coding
chr12	56224177	56224352	Promoter (<=1kb)	NABP2	protein_coding
chr12	56688096	56688406	Promoter (<=1kb)	PTGES3	protein_coding
chr12	57031484	57031728	Promoter (<=1kb)	MYO1A	protein_coding
chr12	57087903	57088169	Promoter (<=1kb)	TMEM194A	protein_coding
chr1	40540789	40540992	Promoter (<=1kb)	ZNF684	protein_coding
chr12	57096124	57096450	Promoter (<=1kb)	STAT6	protein_coding
chr12	57165608	57165986	Promoter (1-2kb)	LRP1	protein_coding
chr12	57175571	57175782	Exon (ENST00000243077.7/ENSG00000123384.13, exon 23 of 89)	LRP1	protein_coding
chr12	57235103	57235337	Promoter (1-2kb)	SHMT2	protein_coding
chr12	57240435	57240642	Promoter (<=1kb)	NDUFA4L2	protein_coding
chr12	57510062	57510291	Promoter (1-2kb)	MARS	protein_coding
chr12	57522190	57522478	Promoter (<=1kb)	MBD6	protein_coding
chr12	57726654	57726884	Promoter (<=1kb)	AGAP2-AS1	protein_coding
chr12	57752445	57752650	Promoter (<=1kb)	CDK4	protein_coding
chr12	57888584	57888843	Promoter (1-2kb)	RP11-620J15.2	lincRNA
chr1	40691632	40692207	Promoter (<=1kb)	NFYC	protein_coding
chr12	59097297	59097472	Distal Intergenic	AC046129.1	lncRNA
chr12	59714770	59714961	Intron (ENST00000547379.6/ENSG00000118596.12, intron 3 of 5)	RP11-813P10.1	pseudogene
chr12	61270118	61270293	Distal Intergenic	RP11-471N19.1	pseudogene
chr12	64170104	64170314	Distal Intergenic	RP11-196H14.3	antisense
chr12	64451595	64451956	Promoter (<=1kb)	TBK1	protein_coding
chr12	64634778	64634953	Intron (ENST00000637125.1/ENSG00000153179.13, intron 2 of 5)	RP11-338E21.2	sense_intronic
chr12	65670881	65671104	Distal Intergenic	PCNPP3	pseudogene
chr12	65729524	65729738	Distal Intergenic	RPSAP52	pseudogene
chr12	67517104	67517319	Intron (ENST00000650195.1/ENSG00000203585.4, intron 3 of 4)	RP11-542B15.1	lincRNA
chr12	68042140	68042550	Intron (ENST00000536914.1/ENSG00000255733.5, intron 5 of 5)	HNRNPA1P70	pseudogene
chr1	3473514	3473818	Promoter (<=1kb)	ARHGEF16	protein_coding
chr1	40702837	40703166	Intron (ENST00000467203.5/ENSG00000066136.20, intron 1 of 5)	NFYC	protein_coding
chr12	68746018	68746315	Promoter (<=1kb)	SLC35E3	protein_coding
chr12	68787427	68787839	Intron (ENST00000538043.1/ENSG00000175782.10, intron 1 of 1)	SLC35E3	protein_coding
chr12	68808783	68809113	Promoter (<=1kb)	MDM2	protein_coding
chr12	69008636	69008971	Distal Intergenic	CPM	protein_coding
chr12	69987843	69988070	Intron (ENST00000549419.6/ENSG00000257815.6, intron 2 of 2)	RP11-611E13.3	antisense
chr12	70242777	70243118	Promoter (<=1kb)	CNOT2	protein_coding
chr12	70645578	70645980	Intron (ENST00000440835.6/ENSG00000153233.13, intron 9 of 9)	PTPRB	protein_coding
chr12	73716259	73716522	Distal Intergenic	RNU6-1012P	snRNA
chr12	74043444	74043691	Promoter (1-2kb)	RP11-711C17.2	lincRNA
chr12	74897481	74897720	Distal Intergenic	RP11-81K13.1	antisense
chr1	40711468	40711676	Promoter (1-2kb)	NFYC	protein_coding
chr12	75130933	75131187	Intron (ENST00000548513.5/ENSG00000166006.13, intron 1 of 4)	KCNC2	protein_coding
chr12	75178024	75178300	Intron (ENST00000548513.5/ENSG00000166006.13, intron 1 of 4)	KCNC2	protein_coding
chr12	75511571	75511921	Promoter (<=1kb)	KRR1	protein_coding
chr12	76799431	76799627	Promoter (1-2kb)	ZDHHC17	protein_coding
chr12	76878833	76879049	Promoter (<=1kb)	CSRP2	protein_coding
chr12	77065875	77066139	Promoter (<=1kb)	E2F7	protein_coding
chr12	78157307	78157612	Intron (ENST00000397909.7/ENSG00000067798.16, intron 22 of 39)	NAV3	protein_coding
chr12	79367204	79367426	Intron (ENST00000393240.7/ENSG00000067715.14, intron 10 of 11)	MIR1252	miRNA
chr12	79490270	79490505	Intron (ENST00000549527.1/ENSG00000257894.2, intron 1 of 1)	RP11-359M6.2	pseudogene
chr12	79674591	79674911	Intron (ENST00000328827.9/ENSG00000177425.11, intron 2 of 6)	PAWR	protein_coding
chr1	40886670	40886957	Distal Intergenic	RP5-1066H13.4	antisense
chr12	80101160	80101369	Promoter (1-2kb)	OTOGL	protein_coding
chr12	80778111	80778356	Distal Intergenic	RP11-540D4.3	lincRNA
chr12	82687722	82687945	Promoter (<=1kb)	TMTC2	protein_coding
chr12	84787665	84787916	Distal Intergenic	SLC6A15	protein_coding
chr12	84912708	84912929	Promoter (<=1kb)	SLC6A15	protein_coding
chr12	86730337	86730554	Intron (ENST00000621808.4/ENSG00000182050.13, intron 1 of 8)	MGAT4C	protein_coding
chr12	89352489	89352673	Promoter (<=1kb)	DUSP6	protein_coding
chr12	89370840	89371051	Promoter (<=1kb)	RP11-1109F11.5	lincRNA
chr12	89769226	89769511	Intron (ENST00000651272.1/ENSG00000258216.7, intron 2 of 6)	RNU6-148P	snRNA
chr12	92553461	92553783	Distal Intergenic	RP11-693J15.3	pseudogene
chr1	40899502	40899741	Distal Intergenic	RP5-1066H13.4	antisense
chr12	92592308	92592530	Distal Intergenic	RP11-693J15.3	pseudogene
chr12	92762869	92763072	Intron (ENST00000344636.5/ENSG00000187510.9, intron 13 of 15)	PLEKHG7	protein_coding
chr12	92784541	92784747	Intron (ENST00000322349.12/ENSG00000102189.16, intron 22 of 28)	EEA1	protein_coding
chr12	92973669	92973974	Distal Intergenic	RNU6-1329P	snRNA
chr12	93441944	93442119	Promoter (<=1kb)	UBE2N	protein_coding
chr12	93451548	93451756	Distal Intergenic	Y_RNA	misc_RNA
chr12	93590909	93591084	Distal Intergenic	SOCS2	protein_coding
chr12	93625243	93625463	Distal Intergenic	RP11-887P2.3	pseudogene
chr12	94202508	94202756	Intron (ENST00000258526.9/ENSG00000136040.9, intron 4 of 30)	RP11-74K11.2	antisense
chr12	95721415	95721622	Intron (ENST00000343702.9/ENSG00000074527.12, intron 3 of 9)	NTN4	protein_coding
chr1	41006960	41007288	Intron (ENST00000480420.6/ENSG00000171793.16, intron 13 of 16)	CTPS1	protein_coding
chr12	96214015	96214190	Intron (ENST00000228741.8/ENSG00000111145.8, intron 1 of 4)	RP11-394J1.2	antisense
chr12	96229297	96229603	Exon (ENST00000669020.1/ENSG00000287454.1, exon 3 of 3)	RP11-394J1.2	antisense
chr12	96414747	96414992	Distal Intergenic	RN7SKP11	misc_RNA
chr12	96729235	96729420	Intron (ENST00000524981.9/ENSG00000188596.11, intron 50 of 67)	C12orf55	protein_coding
chr12	96892221	96892396	Distal Intergenic	EEF1A1P33	pseudogene
chr12	98064582	98064776	Distal Intergenic	MIR4303	miRNA
chr12	98644419	98644744	Promoter (<=1kb)	IKBIP	protein_coding
chr12	98645272	98645520	Promoter (<=1kb)	APAF1	protein_coding
chr12	100225577	100225773	Intron (ENST00000553038.5/ENSG00000075089.9, intron 9 of 9)	ACTR6	protein_coding
chr12	100669052	100669295	Distal Intergenic	GAS2L3	protein_coding
chr1	41358548	41358850	Distal Intergenic	FOXO6	protein_coding
chr12	101936350	101936662	Promoter (<=1kb)	RP11-512N21.1	pseudogene
chr12	102120106	102120439	Promoter (<=1kb)	NUP37	protein_coding
chr12	103523845	103524067	Intron (ENST00000650784.1/ENSG00000286197.1, intron 3 of 3)	RP11-626I20.2	pseudogene
chr12	104220111	104220333	Intron (ENST00000429002.6/ENSG00000198431.16, intron 1 of 17)	TXNRD1	protein_coding
chr12	104546699	104546946	Intron (ENST00000303694.6/ENSG00000171310.11, intron 1 of 2)	AC079316.2	TEC
chr12	104588586	104588761	Promoter (<=1kb)	CHST11	protein_coding
chr12	105970882	105971204	Distal Intergenic	ST13P3	pseudogene
chr12	106302698	106303067	Promoter (<=1kb)	TCP11L2	protein_coding
chr12	107296822	107297044	Distal Intergenic	BTBD11	protein_coding
chr12	107380306	107380558	Intron (ENST00000420571.6/ENSG00000151136.15, intron 1 of 14)	SNORD74	snoRNA
chr1	41412765	41412957	Distal Intergenic	RP11-399E6.4	antisense
chr12	107385523	107385924	Intron (ENST00000420571.6/ENSG00000151136.15, intron 1 of 14)	SNORD74	snoRNA
chr12	107560918	107561148	Intron (ENST00000420571.6/ENSG00000151136.15, intron 3 of 14)	BTBD11	protein_coding
chr12	107581729	107581971	Promoter (1-2kb)	BTBD11	protein_coding
chr12	108258244	108258461	Distal Intergenic	RP11-1K3.1	pseudogene
chr12	108483599	108483848	Intron (ENST00000502160.6/ENSG00000247213.7, intron 2 of 17)	RP11-13G14.4	antisense
chr12	108696665	108696840	Promoter (<=1kb)	CORO1C	protein_coding
chr12	108701156	108701357	Promoter (<=1kb)	CORO1C	protein_coding
chr12	108731609	108731784	Promoter (<=1kb)	CORO1C	protein_coding
chr12	108814891	108815170	Intron (ENST00000326495.10/ENSG00000084112.15, intron 5 of 14)	SSH1	protein_coding
chr12	108838382	108838609	Promoter (1-2kb)	MIR619	miRNA
chr1	41496257	41496571	Distal Intergenic	EDN2	protein_coding
chr12	108857719	108857998	Promoter (<=1kb)	SSH1	protein_coding
chr12	108950136	108950325	Intron (ENST00000610966.4/ENSG00000166111.9, intron 6 of 15)	SVOP	protein_coding
chr12	109497751	109497999	Exon (ENST00000434735.6/ENSG00000151148.14, exon 10 of 28)	UBE3B	protein_coding
chr12	109533836	109534053	3' UTR	UBE3B	protein_coding
chr12	109713521	109713696	Promoter (<=1kb)	FAM222A	protein_coding
chr12	109729581	109729887	Intron (ENST00000538780.1/ENSG00000139438.5, intron 1 of 2)	FAM222A	protein_coding
chr12	109820905	109821297	Intron (ENST00000261740.6/ENSG00000111199.10, intron 1 of 15)	TRPV4	protein_coding
chr12	109845131	109845472	Distal Intergenic	TRPV4	protein_coding
chr12	109864949	109865189	Promoter (1-2kb)	RN7SL441P	misc_RNA
chr12	109900153	109900328	Promoter (<=1kb)	TCHP	protein_coding
chr1	41498863	41499064	Distal Intergenic	EDN2	protein_coding
chr12	110247760	110248095	Distal Intergenic	ATP2A2	protein_coding
chr12	110340821	110341133	3' UTR	ATP2A2	protein_coding
chr12	110468505	110468821	Promoter (<=1kb)	GPN3	protein_coding
chr12	110854845	110855032	Intron (ENST00000550317.1/ENSG00000173093.12, intron 1 of 3)	CCDC63	protein_coding
chr12	110921915	110922090	Promoter (<=1kb)	MYL2	protein_coding
chr12	111057008	111057183	Intron (ENST00000261726.11/ENSG00000111249.14, intron 1 of 21)	CUX2	protein_coding
chr12	111442643	111442922	Intron (ENST00000341259.6/ENSG00000111252.10, intron 2 of 7)	SH2B3	protein_coding
chr12	112936973	112937207	Promoter (1-2kb)	OAS3	protein_coding
chr12	113116365	113116696	Intron (ENST00000546530.5/ENSG00000111344.11, intron 9 of 21)	RASAL1	protein_coding
chr12	113858947	113859122	Promoter (<=1kb)	RBM19	protein_coding
chr1	41501721	41501900	Distal Intergenic	EDN2	protein_coding
chr12	115257877	115258114	Distal Intergenic	RP11-116D17.2	lincRNA
chr12	115584211	115584452	Intron (ENST00000551531.1/ENSG00000257407.1, intron 2 of 3)	RP11-1028N23.3	lincRNA
chr12	116700655	116700851	Intron (ENST00000552718.1/ENSG00000257654.1, intron 1 of 1)	RP11-497G19.2	lincRNA
chr12	116910843	116911046	Promoter (<=1kb)	FBXW8	protein_coding
chr12	117190448	117190631	Promoter (<=1kb)	FBXO21	protein_coding
chr12	117328600	117328822	Intron (ENST00000317775.11/ENSG00000089250.19, intron 2 of 28)	NOS1	protein_coding
chr12	117344814	117345017	Intron (ENST00000317775.11/ENSG00000089250.19, intron 1 of 28)	NOS1	protein_coding
chr12	117350222	117350480	Intron (ENST00000317775.11/ENSG00000089250.19, intron 1 of 28)	NOS1	protein_coding
chr12	118218598	118218817	Intron (ENST00000419821.6/ENSG00000135090.14, intron 9 of 20)	TAOK3	protein_coding
chr12	118543453	118543639	Distal Intergenic	RP11-121J20.1	lincRNA
chr1	3553519	3553729	Intron (ENST00000356575.9/ENSG00000162591.16, intron 4 of 36)	MIR551A	miRNA
chr1	42174020	42174358	Downstream (2-3kb)	GUCA2A	protein_coding
chr12	119667914	119668208	Promoter (<=1kb)	PRKAB1	protein_coding
chr12	119710448	119710625	Promoter (<=1kb)	CIT	protein_coding
chr12	120042325	120042616	Intron (ENST00000397558.6/ENSG00000135127.11, intron 2 of 8)	RP1-267D11.1	pseudogene
chr12	120241656	120241883	Intron (ENST00000267257.11/ENSG00000089159.16, intron 1 of 10)	RPS20P31	pseudogene
chr12	120264627	120264844	Promoter (<=1kb)	PXN	protein_coding
chr12	120446239	120446609	Promoter (<=1kb)	TRIAP1	protein_coding
chr12	120474763	120474958	Intron (ENST00000392509.6/ENSG00000088986.11, intron 1 of 2)	DYNLL1	protein_coding
chr12	120925935	120926229	Distal Intergenic	RPL12P33	pseudogene
chr12	121184423	121184735	3' UTR	AC069209.1	lncRNA
chr12	121277102	121277311	Intron (ENST00000652382.1/ENSG00000110931.19, intron 2 of 18)	CAMKK2	protein_coding
chr1	42192167	42192545	Intron (ENST00000372572.5/ENSG00000198815.9, intron 10 of 14)	FOXJ3	protein_coding
chr12	121352423	121352663	Promoter (<=1kb)	ANAPC5	protein_coding
chr12	121888540	121888715	Promoter (<=1kb)	AC069503.4	lncRNA
chr12	122078189	122078389	Promoter (<=1kb)	MLXIP	protein_coding
chr12	122096833	122097068	Intron (ENST00000319080.12/ENSG00000175727.14, intron 1 of 16)	MLXIP	protein_coding
chr12	122203422	122203957	Promoter (<=1kb)	B3GNT4	protein_coding
chr12	122401597	122401880	Promoter (1-2kb)	CLIP1	protein_coding
chr12	122500942	122501204	Promoter (<=1kb)	ZCCHC8	protein_coding
chr12	122526651	122526966	Promoter (<=1kb)	RSRC2	protein_coding
chr12	122703234	122703500	Promoter (<=1kb)	HCAR2	protein_coding
chr12	122716669	122716862	Promoter (<=1kb)	HCAR3	protein_coding
chr1	42334373	42334638	Promoter (<=1kb)	FOXJ3	protein_coding
chr12	122752492	122752780	Promoter (<=1kb)	DENR	protein_coding
chr12	122867927	122868263	Intron (ENST00000267202.7/ENSG00000139722.7, intron 3 of 3)	RP11-463O12.3	lincRNA
chr12	122946794	122947115	Promoter (<=1kb)	ABCB9	protein_coding
chr12	122968677	122968908	Intron (ENST00000392439.7/ENSG00000150967.18, intron 1 of 11)	ABCB9	protein_coding
chr12	123090097	123090322	Exon (ENST00000624878.1/ENSG00000280381.1, exon 1 of 1)	AC026362.2	TEC
chr12	123519195	123519511	Promoter (<=1kb)	AC145423.3	lncRNA
chr12	123567589	123567764	Distal Intergenic	TMED2	protein_coding
chr12	123643884	123644066	Intron (ENST00000618160.4/ENSG00000111358.14, intron 2 of 11)	GTF2H3	protein_coding
chr12	123667876	123668121	Distal Intergenic	TCTN2	protein_coding
chr12	124044821	124044999	Intron (ENST00000618862.2/ENSG00000274874.2, intron 3 of 3)	RP11-214K3.5	pseudogene
chr1	42380926	42381228	Promoter (<=1kb)	RIMKLA	protein_coding
chr12	124125516	124125754	Intron (ENST00000389727.8/ENSG00000178882.14, intron 2 of 4)	AC068790.9	lncRNA
chr12	124273658	124273833	Intron (ENST00000389727.8/ENSG00000178882.14, intron 3 of 4)	FAM101A	protein_coding
chr12	124386157	124386540	Intron (ENST00000405201.5/ENSG00000196498.13, intron 16 of 46)	NCOR2	protein_coding
chr12	124423173	124423463	Promoter (<=1kb)	NCOR2	protein_coding
chr12	124578051	124578329	Distal Intergenic	NCOR2	protein_coding
chr12	124838241	124838459	Intron (ENST00000261693.11/ENSG00000073060.16, intron 1 of 12)	SCARB1	protein_coding
chr12	124904817	124905057	Distal Intergenic	RNU6-927P	snRNA
chr12	124914944	124915266	Promoter (<=1kb)	UBC	protein_coding
chr12	124927873	124928113	Distal Intergenic	RPL22P19	pseudogene
chr12	124938512	124938898	Distal Intergenic	RPL22P19	pseudogene
chr1	42456329	42456650	Promoter (<=1kb)	PPCS	protein_coding
chr12	124939787	124940133	Distal Intergenic	RPL22P19	pseudogene
chr12	125093114	125093318	Promoter (<=1kb)	AACS	protein_coding
chr12	125228566	125228741	Intron (ENST00000418253.2/ENSG00000139364.10, intron 1 of 1)	TMEM132B	protein_coding
chr12	125453819	125453994	Intron (ENST00000299308.7/ENSG00000139364.10, intron 3 of 8)	TMEM132B	protein_coding
chr12	126896246	126896464	Distal Intergenic	HSPE1P20	pseudogene
chr12	127165855	127166216	Intron (ENST00000650869.1/ENSG00000286016.1, intron 1 of 4)	AC079949.7	lncRNA
chr12	130083056	130083282	Distal Intergenic	RP11-474D1.2	lincRNA
chr12	130125993	130126274	Distal Intergenic	AC026336.4	TEC
chr12	130137087	130137340	Promoter (1-2kb)	AC026336.3	lncRNA
chr12	130186780	130187123	Distal Intergenic	FZD10	protein_coding
chr1	42533237	42533412	Promoter (<=1kb)	CCDC30	protein_coding
chr12	130365101	130365287	Promoter (1-2kb)	PIWIL1	protein_coding
chr12	130665776	130666032	Promoter (1-2kb)	RP11-662M24.1	lincRNA
chr12	131035255	131035478	Promoter (<=1kb)	RP11-76C10.2	lincRNA
chr12	131720965	131721267	Promoter (1-2kb)	SFSWAP	protein_coding
chr12	131734446	131734621	Intron (ENST00000261674.8/ENSG00000061936.9, intron 7 of 17)	SFSWAP	protein_coding
chr12	131755339	131755651	3' UTR	SFSWAP	protein_coding
chr12	131775883	131776088	Intron (ENST00000261674.8/ENSG00000061936.9, intron 13 of 17)	SFSWAP	protein_coding
chr12	131872169	131872468	Distal Intergenic	RP11-417L19.2	lincRNA
chr12	131902256	131902636	Intron (ENST00000321867.6/ENSG00000177169.10, intron 3 of 27)	ULK1	protein_coding
chr12	132158881	132159272	Distal Intergenic	NOC4L	protein_coding
chr1	42658180	42658458	Promoter (<=1kb)	PPIH	protein_coding
chr12	132265819	132266279	Intron (ENST00000328957.13/ENSG00000182870.13, intron 2 of 10)	GALNT9	protein_coding
chr12	132524463	132524840	Intron (ENST00000434748.2/ENSG00000112787.13, intron 2 of 16)	FBRSL1	protein_coding
chr12	132545948	132546272	Intron (ENST00000434748.2/ENSG00000112787.13, intron 4 of 16)	AC131212.3	TEC
chr12	132986277	132986485	Promoter (<=1kb)	ZNF26	protein_coding
chr12	133037286	133037565	Promoter (<=1kb)	ZNF84	protein_coding
chr12	133130408	133130693	Promoter (<=1kb)	ZNF891	protein_coding
chr13	19960076	19960362	Promoter (<=1kb)	ZMYM2	protein_coding
chr13	20359309	20359544	Distal Intergenic	MIR4499	miRNA
chr13	20362695	20363019	Distal Intergenic	MIR4499	miRNA
chr13	20405734	20406021	3' UTR	MIR4499	miRNA
chr1	42683105	42683280	Promoter (<=1kb)	YBX1	protein_coding
chr13	22914709	22914946	Promoter (<=1kb)	NUS1P2	pseudogene
chr13	23399365	23399635	Intron (ENST00000455470.6/ENSG00000151835.16, intron 2 of 10)	SACS-AS1	lincRNA
chr13	23889396	23889571	Promoter (<=1kb)	MIPEP	protein_coding
chr13	24160700	24161006	Promoter (<=1kb)	SPATA13	protein_coding
chr13	24353764	24354012	Distal Intergenic	LINC00566	lincRNA
chr13	24764396	24764608	Promoter (<=1kb)	RNF17	protein_coding
chr13	24851665	24851848	Intron (ENST00000255324.10/ENSG00000132972.19, intron 24 of 35)	RNF17	protein_coding
chr13	25301387	25301795	Promoter (<=1kb)	NUPL1	protein_coding
chr13	25317784	25317974	Exon (ENST00000495460.1/ENSG00000139496.16, exon 7 of 7)	NUPL1	protein_coding
chr13	26186374	26186660	Intron (ENST00000468480.5/ENSG00000127870.17, intron 5 of 5)	ATP8A2P3	pseudogene
chr1	42721978	42722214	Distal Intergenic	CLDN19	protein_coding
chr13	26914855	26915088	Distal Intergenic	FGFR1OP2P1	pseudogene
chr13	27139688	27139863	Intron (ENST00000282344.11/ENSG00000152484.14, intron 1 of 8)	USP12-AS1	antisense
chr13	27424143	27424364	Promoter (<=1kb)	GTF3A	protein_coding
chr13	27634340	27634618	Intron (ENST00000627604.1/ENSG00000186184.18, intron 2 of 2)	POLR1D	protein_coding
chr13	29850620	29850824	Promoter (<=1kb)	UBL3	protein_coding
chr13	30617683	30618028	Promoter (<=1kb)	USPL1	protein_coding
chr13	30690344	30690519	Distal Intergenic	RF00017	misc_RNA
chr13	30796194	30796474	Distal Intergenic	LINC00398	lincRNA
chr13	32315320	32315502	Promoter (<=1kb)	BRCA2	protein_coding
chr13	32829931	32830161	Distal Intergenic	AL138820.1	lncRNA
chr1	42856575	42856889	Distal Intergenic	ZNF691	protein_coding
chr13	32954078	32954253	Promoter (<=1kb)	TOMM22P3	pseudogene
chr13	33285790	33285994	Promoter (<=1kb)	AL627232.1	lncRNA
chr13	34048733	34049016	Distal Intergenic	AL160394.1	TEC
chr13	36919868	36920058	Promoter (<=1kb)	SMAD9	protein_coding
chr13	37956597	37956824	Intron (ENST00000666031.1/ENSG00000274317.2, intron 1 of 3)	LINC02334	lncRNA
chr13	38349659	38349916	Promoter (<=1kb)	UFM1	protein_coding
chr13	38477718	38477893	Distal Intergenic	LINC00437	lincRNA
chr13	39507117	39507402	Intron (ENST00000648377.1/ENSG00000183722.9, intron 2 of 13)	LHFP	protein_coding
chr13	40233798	40233973	Intron (ENST00000615947.1/ENSG00000215483.11, intron 1 of 3)	RNY3P9	misc_RNA
chr13	40333301	40333511	Intron (ENST00000638084.1/ENSG00000215483.11, intron 2 of 5)	LINC00598	lincRNA
chr1	3681090	3681315	Promoter (1-2kb)	TP73	protein_coding
chr1	42859283	42859644	Distal Intergenic	ZNF691	protein_coding
chr13	40385579	40385754	Intron (ENST00000636192.2/ENSG00000215483.11, intron 1 of 3)	LINC00598	lincRNA
chr13	40994169	40994395	Promoter (<=1kb)	RGS17P1	pseudogene
chr13	41137344	41137636	Intron (ENST00000619407.4/ENSG00000278390.5, intron 1 of 3)	AL354696.2	lncRNA
chr13	41145609	41145797	Intron (ENST00000619407.4/ENSG00000278390.5, intron 1 of 3)	AL354696.2	lncRNA
chr13	42696228	42696437	Distal Intergenic	FAM216B	protein_coding
chr13	43003094	43003281	Distal Intergenic	EPSTI1	protein_coding
chr13	43961981	43962172	Intron (ENST00000627615.1/ENSG00000281883.1, intron 9 of 12)	DGKZP1	pseudogene
chr13	44745229	44745445	Distal Intergenic	AL356515.1	lncRNA
chr13	44815732	44815972	Distal Intergenic	LINC00330	lincRNA
chr13	45239520	45239695	Intron (ENST00000340473.8/ENSG00000188342.12, intron 5 of 7)	GTF2F2	protein_coding
chr1	42941039	42941359	Promoter (1-2kb)	SLC2A1	protein_coding
chr13	45341143	45341344	Promoter (<=1kb)	TPT1	protein_coding
chr13	45367423	45367682	Intron (ENST00000517509.5/ENSG00000170919.16, intron 3 of 10)	TPT1-AS1	antisense
chr13	45773283	45773533	Distal Intergenic	RF00017	misc_RNA
chr13	46554444	46554702	Promoter (1-2kb)	LRCH1	protein_coding
chr13	47232597	47232846	Distal Intergenic	GNG5P5	pseudogene
chr13	47277569	47277744	Distal Intergenic	GNG5P5	pseudogene
chr13	48072342	48072597	Intron (ENST00000495013.5/ENSG00000136146.14, intron 2 of 2)	MED4-AS1	antisense
chr13	48155910	48156085	Distal Intergenic	POLR2KP2	pseudogene
chr13	48303439	48303887	Promoter (<=1kb)	RB1	protein_coding
chr13	49019301	49019476	Intron (ENST00000492622.6/ENSG00000102531.16, intron 2 of 25)	RAD17P2	pseudogene
chr1	42943261	42943498	Promoter (<=1kb)	SLC2A1	protein_coding
chr13	49082727	49083000	Intron (ENST00000492622.6/ENSG00000102531.16, intron 3 of 25)	RNY3P2	misc_RNA
chr13	49587240	49587451	Promoter (1-2kb)	RCBTB1	protein_coding
chr13	49691505	49691785	Promoter (<=1kb)	EBPL	protein_coding
chr13	49792684	49792883	Promoter (<=1kb)	KPNA3	protein_coding
chr13	49936108	49936347	Promoter (<=1kb)	SPRYD7	protein_coding
chr13	50213730	50213910	Intron (ENST00000486895.5/ENSG00000176124.14, intron 1 of 1)	DLEU1	protein_coding
chr13	50529395	50529669	Promoter (1-2kb)	DLEU7	protein_coding
chr13	50644687	50644919	Intron (ENST00000479420.5/ENSG00000176124.14, intron 5 of 5)	DLEU1	protein_coding
chr13	50731449	50731774	Intron (ENST00000652753.1/ENSG00000176124.14, intron 1 of 5)	DLEU1	protein_coding
chr13	50756200	50756512	Intron (ENST00000652753.1/ENSG00000176124.14, intron 1 of 5)	DLEU1	protein_coding
chr1	42958173	42958496	Promoter (<=1kb)	SLC2A1	protein_coding
chr13	51583813	51584133	Promoter (<=1kb)	WDFY2	protein_coding
chr13	52926040	52926280	Distal Intergenic	PCDH8	protein_coding
chr13	56424318	56424586	Distal Intergenic	SPATA2P1	pseudogene
chr13	61665469	61665655	Distal Intergenic	RAC1P8	pseudogene
chr13	67204675	67204850	3' UTR	PCDH9	protein_coding
chr13	72727703	72727933	Promoter (<=1kb)	BORA	protein_coding
chr13	72774165	72774354	Intron (ENST00000377767.9/ENSG00000083520.15, intron 6 of 20)	DIS3	protein_coding
chr13	79491731	79492066	Intron (ENST00000612570.4/ENSG00000102471.14, intron 1 of 7)	NDFIP2	protein_coding
chr13	79647650	79647902	Intron (ENST00000648202.1/ENSG00000285902.1, intron 1 of 2)	AL136442.1	lncRNA
chr13	82614253	82614513	Distal Intergenic	GYG1P2	pseudogene
chr1	42967114	42967319	Intron (ENST00000431759.5/ENSG00000227533.6, intron 1 of 3)	AC099795.1	lncRNA
chr13	85108420	85108595	Distal Intergenic	LINC00375	lincRNA
chr13	97273314	97273489	Intron (ENST00000397601.5/ENSG00000139793.18, intron 1 of 6)	AL161430.1	lncRNA
chr13	98582951	98583267	Distal Intergenic	STK24	protein_coding
chr13	98834586	98834871	Exon (ENST00000439367.1/ENSG00000229918.1, exon 3 of 3)	DOCK9-AS1	antisense
chr13	99050030	99050209	Intron (ENST00000652315.1/ENSG00000088387.19, intron 1 of 56)	RNU6-83P	snRNA
chr13	99150651	99150826	Distal Intergenic	RPS6P23	pseudogene
chr13	99150963	99151183	Distal Intergenic	RPS6P23	pseudogene
chr13	99498477	99498747	Promoter (<=1kb)	TM9SF2	protein_coding
chr13	99614376	99614770	Intron (ENST00000376355.7/ENSG00000125246.15, intron 1 of 7)	CLYBL	protein_coding
chr13	100100582	100100820	Intron (ENST00000376279.7/ENSG00000175198.17, intron 1 of 22)	PCCA	protein_coding
chr1	43007431	43007982	Distal Intergenic	RF00026	snRNA
chr13	100258893	100259141	Intron (ENST00000376279.7/ENSG00000175198.17, intron 9 of 22)	PCCA	protein_coding
chr13	101181255	101181648	Exon (ENST00000470333.1/ENSG00000102452.17, exon 15 of 15)	NALCN	protein_coding
chr13	101209281	101209461	Intron (ENST00000251127.11/ENSG00000102452.17, intron 13 of 43)	NALCN	protein_coding
chr13	102687588	102687833	Intron (ENST00000267273.6/ENSG00000139780.7, intron 2 of 3)	METTL21C	protein_coding
chr13	102911480	102911735	Distal Intergenic	AL137246.2	lncRNA
chr13	104863603	104863926	Distal Intergenic	RPL7P45	pseudogene
chr13	105991522	105991779	Intron (ENST00000670458.1/ENSG00000287923.1, intron 1 of 2)	AL138701.1	lncRNA
chr13	106001625	106001880	Intron (ENST00000670458.1/ENSG00000287923.1, intron 1 of 2)	AL138701.1	lncRNA
chr13	108754006	108754394	Intron (ENST00000356711.7/ENSG00000041515.16, intron 4 of 34)	MYO16	protein_coding
chr13	108919687	108919895	Intron (ENST00000356711.7/ENSG00000041515.16, intron 16 of 34)	MYO16	protein_coding
chr1	43058612	43058807	Distal Intergenic	RF00026	snRNA
chr13	109151292	109151530	Intron (ENST00000356711.7/ENSG00000041515.16, intron 32 of 34)	MYO16-AS2	antisense
chr13	109219597	109219812	Distal Intergenic	MYO16-AS1	antisense
chr13	109446486	109446713	Distal Intergenic	LINC00399	lincRNA
chr13	109816524	109816772	Distal Intergenic	AL355810.1	lncRNA
chr13	109979252	109979475	Distal Intergenic	AL355974.1	lncRNA
chr13	110122954	110123244	Promoter (<=1kb)	AL390755.2	TEC
chr13	110307018	110307193	Promoter (<=1kb)	COL4A1	protein_coding
chr13	110561437	110561780	Promoter (<=1kb)	RAB20	protein_coding
chr13	110952370	110952650	Intron (ENST00000652145.1/ENSG00000275989.2, intron 2 of 2)	AL442128.1	transcribed_unprocessed_pseudogene
chr13	110957603	110958020	Intron (ENST00000652145.1/ENSG00000275989.2, intron 1 of 2)	AL442128.1	transcribed_unprocessed_pseudogene
chr1	43120047	43120225	Distal Intergenic	AL161637.1	processed_pseudogene
chr13	111154017	111154282	Promoter (<=1kb)	ARHGEF7	protein_coding
chr13	111504266	111504517	Distal Intergenic	RP11-65D24.2	protein_coding
chr13	111938096	111938387	Distal Intergenic	LINC00354	lincRNA
chr13	111947073	111947386	Distal Intergenic	LINC00354	lincRNA
chr13	112032178	112032547	Distal Intergenic	SNORD44	snoRNA
chr13	112398239	112398489	Intron (ENST00000414180.5/ENSG00000153498.12, intron 5 of 5)	SPACA7	protein_coding
chr13	112968374	112968549	Promoter (<=1kb)	MCF2L	protein_coding
chr13	113064651	113064901	Promoter (<=1kb)	MCF2L	protein_coding
chr13	113209005	113209199	Promoter (<=1kb)	CUL4A	protein_coding
chr13	113297001	113297282	Promoter (<=1kb)	LAMP1	protein_coding
chr1	43152885	43153182	Promoter (<=1kb)	FAM183A	protein_coding
chr13	113305189	113305489	Promoter (<=1kb)	LAMP1	protein_coding
chr13	113393658	113393960	Distal Intergenic	GRTP1	protein_coding
chr13	113837299	113837632	Promoter (1-2kb)	GAS6	protein_coding
chr13	113838052	113838258	Exon (ENST00000458001.2/ENSG00000233695.2, exon 4 of 5)	GAS6	protein_coding
chr13	114060511	114060726	Intron (ENST00000334062.8/ENSG00000185989.11, intron 2 of 23)	RASA3	protein_coding
chr13	114344097	114344344	Promoter (1-2kb)	RPL23AP97	processed_pseudogene
chr14	20613538	20613809	Downstream (2-3kb)	RP11-14J7.1	pseudogene
chr14	20682586	20682868	Promoter (1-2kb)	ANG	protein_coding
chr14	20752033	20752224	Distal Intergenic	EDDM3A	protein_coding
chr14	20973315	20973490	Distal Intergenic	RN7SL189P	misc_RNA
chr1	43349264	43349591	Promoter (<=1kb)	MPL	protein_coding
chr14	21042037	21042351	Promoter (<=1kb)	RNASE7	protein_coding
chr14	21476825	21477288	Promoter (<=1kb)	TOX4	protein_coding
chr14	21796060	21796457	Promoter (<=1kb)	TRAV8-1	TR_V_gene
chr14	22159135	22159391	Distal Intergenic	TRAV29DV5	TR_V_gene
chr14	22519423	22519615	Promoter (<=1kb)	TRAJ24	TR_J_gene
chr14	22537011	22537190	Promoter (<=1kb)	TRAJ7	TR_J_gene
chr14	22839243	22839521	Promoter (1-2kb)	MMP14	protein_coding
chr14	22849253	22849450	Distal Intergenic	Y_RNA	misc_RNA
chr14	22980633	22980940	Promoter (<=1kb)	AJUBA	protein_coding
chr14	22982745	22982920	Promoter (<=1kb)	RP11-298I3.4	antisense
chr1	3698928	3699349	Promoter (<=1kb)	TP73	protein_coding
chr1	43413275	43413450	Intron (ENST00000634258.2/ENSG00000198198.16, intron 4 of 71)	SZT2	protein_coding
chr14	23062164	23062377	Promoter (<=1kb)	ACIN1	protein_coding
chr14	23286092	23286277	Promoter (<=1kb)	HOMEZ	protein_coding
chr14	23301322	23301844	Promoter (<=1kb)	PPP1R3E	protein_coding
chr14	23366816	23367005	Promoter (1-2kb)	EFS	protein_coding
chr14	23631930	23632149	Promoter (1-2kb)	DHRS2	protein_coding
chr14	23723978	23724153	Intron (ENST00000664134.1/ENSG00000258464.2, intron 1 of 5)	RP11-388E23.2	processed_transcript
chr14	24114780	24115038	Promoter (<=1kb)	DCAF11	protein_coding
chr14	24264458	24264726	Promoter (<=1kb)	TGM1	protein_coding
chr14	24271177	24271742	Promoter (<=1kb)	RABGGTA	protein_coding
chr14	24542283	24542498	Distal Intergenic	CTSG	protein_coding
chr1	43582239	43582512	Promoter (<=1kb)	PTPRF	protein_coding
chr14	24957025	24957292	Intron (ENST00000396700.5/ENSG00000168952.15, intron 3 of 6)	STXBP6	protein_coding
chr14	27656977	27657181	Intron (ENST00000553392.5/ENSG00000258932.5, intron 1 of 5)	CTD-3006G17.2	pseudogene
chr14	28188518	28188693	Distal Intergenic	BNIP3P1	pseudogene
chr14	28301368	28301543	Distal Intergenic	CTD-2591A6.2	lincRNA
chr14	28382831	28383098	Intron (ENST00000548280.1/ENSG00000257869.1, intron 1 of 2)	CTD-2591A6.2	lincRNA
chr14	30296028	30296203	Promoter (<=1kb)	CTD-2251F13.1	lincRNA
chr14	31207971	31208223	Promoter (<=1kb)	HECTD1	protein_coding
chr14	31229723	31229950	Distal Intergenic	Y_RNA	misc_RNA
chr14	31462473	31462753	Promoter (<=1kb)	CTD-2213F21.1	pseudogene
chr14	31865528	31865820	Distal Intergenic	NUBPL	protein_coding
chr1	43666827	43667031	Promoter (<=1kb)	KDM4A	protein_coding
chr14	32738266	32738516	Intron (ENST00000280979.9/ENSG00000151320.11, intron 11 of 13)	AKAP6	protein_coding
chr14	32878376	32878551	Promoter (<=1kb)	AL049781.1	TEC
chr14	33564789	33565001	Intron (ENST00000551634.5/ENSG00000151322.18, intron 4 of 10)	NPAS3	protein_coding
chr14	33938298	33938752	Intron (ENST00000250457.7/ENSG00000129521.13, intron 1 of 4)	EGLN3	protein_coding
chr14	34035590	34035985	Intron (ENST00000487915.6/ENSG00000129521.13, intron 4 of 5)	EGLN3-AS1	antisense
chr14	34043952	34044148	Intron (ENST00000555922.1/ENSG00000258897.1, intron 2 of 2)	EGLN3-AS1	antisense
chr14	34060027	34060517	Intron (ENST00000487915.6/ENSG00000129521.13, intron 4 of 5)	EGLN3-AS1	antisense
chr14	34063574	34063768	Intron (ENST00000487915.6/ENSG00000129521.13, intron 4 of 5)	EGLN3-AS1	antisense
chr14	34297797	34298112	Intron (ENST00000551935.5/ENSG00000129521.13, intron 1 of 4)	EGLN3	protein_coding
chr14	34298251	34298506	Intron (ENST00000551935.5/ENSG00000129521.13, intron 1 of 4)	EGLN3	protein_coding
chr1	43885373	43885548	Intron (ENST00000645057.1/ENSG00000284989.1, intron 19 of 25)	ST3GAL3	protein_coding
chr14	34420894	34421100	Intron (ENST00000551935.5/ENSG00000129521.13, intron 1 of 4)	AL356806.3	pseudogene
chr14	34843257	34843577	Promoter (1-2kb)	RNU7-41P	snRNA
chr14	34982141	34982317	Promoter (<=1kb)	RP11-85K15.2	processed_transcript
chr14	35046036	35046244	Promoter (<=1kb)	FAM177A1	protein_coding
chr14	35214380	35214682	Intron (ENST00000604948.5/ENSG00000100890.15, intron 5 of 7)	MRPL57P8	processed_pseudogene
chr14	35292615	35292790	Promoter (<=1kb)	PSMA6	protein_coding
chr14	35403789	35403995	Promoter (<=1kb)	NFKBIA	protein_coding
chr14	36520085	36520392	Promoter (<=1kb)	NKX2-1	protein_coding
chr14	36816574	36816749	Intron (ENST00000557642.1/ENSG00000258601.1, intron 1 of 1)	RP11-81F13.2	antisense
chr14	36842997	36843172	Intron (ENST00000555449.5/ENSG00000183032.11, intron 2 of 10)	RP11-81F13.2	antisense
chr1	43914694	43914881	Intron (ENST00000645057.1/ENSG00000284989.1, intron 23 of 25)	ST3GAL3	protein_coding
chr14	36976455	36976686	Intron (ENST00000555449.5/ENSG00000183032.11, intron 1 of 10)	MIR4503	miRNA
chr14	37480910	37481085	Intron (ENST00000396294.6/ENSG00000151338.18, intron 13 of 14)	RNU6-886P	snRNA
chr14	39188238	39188413	Distal Intergenic	PNN	protein_coding
chr14	40447198	40447373	Distal Intergenic	RP11-111A21.1	lincRNA
chr14	41137829	41138079	Intron (ENST00000651006.1/ENSG00000251363.3, intron 3 of 3)	RP11-629F19.1	pseudogene
chr14	41830702	41830951	Intron (ENST00000298119.8/ENSG00000165379.13, intron 2 of 5)	RP11-1053O12.1	pseudogene
chr14	42973240	42973464	Distal Intergenic	RP11-16O13.1	pseudogene
chr14	43411895	43412070	Distal Intergenic	AL583809.1	lncRNA
chr14	43645195	43645490	Distal Intergenic	RP11-557C9.1	pseudogene
chr14	44063033	44063208	Intron (ENST00000654351.1/ENSG00000258969.2, intron 1 of 3)	RP11-305B6.2	pseudogene
chr1	43933262	43933519	Promoter (<=1kb)	ARTN	protein_coding
chr14	44108626	44108827	Intron (ENST00000654351.1/ENSG00000258969.2, intron 1 of 3)	RP11-305B6.1	pseudogene
chr14	44168065	44168240	Intron (ENST00000654351.1/ENSG00000258969.2, intron 1 of 3)	RP11-305B6.1	pseudogene
chr14	45253297	45253664	Promoter (<=1kb)	MIS18BP1	protein_coding
chr14	45551381	45551648	Distal Intergenic	RP11-945F5.1	lincRNA
chr14	45715386	45715628	Promoter (<=1kb)	RP11-369C8.1	lincRNA
chr14	45785334	45785681	Distal Intergenic	RP11-369C8.1	lincRNA
chr14	46316942	46317175	Intron (ENST00000666179.1/ENSG00000258700.6, intron 4 of 4)	LINC00871	lincRNA
chr14	47619552	47619748	Intron (ENST00000399232.8/ENSG00000139915.20, intron 1 of 16)	MDGA2	protein_coding
chr14	48134453	48134795	Distal Intergenic	AL512358.1	lncRNA
chr14	48323716	48323976	Distal Intergenic	RP11-2G1.3	pseudogene
chr1	43946357	43946671	Promoter (<=1kb)	RP11-7O11.3	antisense
chr14	49862779	49863073	Promoter (<=1kb)	RN7SL2	misc_RNA
chr14	50061116	50061384	Intron (ENST00000635379.1/ENSG00000214900.10, intron 1 of 11)	RN7SKP193	misc_RNA
chr14	50187066	50187241	Intron (ENST00000216373.10/ENSG00000100485.12, intron 5 of 22)	SOS2	protein_coding
chr14	50543035	50543305	Intron (ENST00000556478.2/ENSG00000198513.11, intron 1 of 2)	ATL1	protein_coding
chr14	50600260	50600506	Intron (ENST00000441560.6/ENSG00000198513.11, intron 7 of 13)	ATL1	protein_coding
chr14	50821628	50821950	Promoter (<=1kb)	RP11-286O18.1	antisense
chr14	50944665	50944951	Promoter (<=1kb)	PYGL	protein_coding
chr14	50955364	50955684	Downstream (<1kb)	RP11-218E20.3	lincRNA
chr14	51123483	51123741	Distal Intergenic	TRIM9	protein_coding
chr14	51367570	51367840	Intron (ENST00000555649.1/ENSG00000258942.1, intron 1 of 3)	LINC00640	lincRNA
chr1	44405101	44405328	Promoter (<=1kb)	RNF220	protein_coding
chr14	51382521	51382855	Intron (ENST00000555649.1/ENSG00000258942.1, intron 1 of 3)	RP11-255G12.2	lincRNA
chr14	51395423	51395643	Promoter (1-2kb)	RP11-255G12.3	lincRNA
chr14	51462224	51462542	Intron (ENST00000556617.5/ENSG00000258537.5, intron 2 of 2)	SETP2	pseudogene
chr14	51488836	51489147	Promoter (<=1kb)	FRMD6	protein_coding
chr14	51769309	51769553	Intron (ENST00000553312.1/ENSG00000258535.1, intron 1 of 9)	OR7E159P	pseudogene
chr14	51989403	51989584	Promoter (<=1kb)	C14orf166	protein_coding
chr14	52111844	52112019	Intron (ENST00000555852.1/ENSG00000258694.1, intron 2 of 2)	COX5AP2	pseudogene
chr14	52253552	52253849	Distal Intergenic	PTGDR	protein_coding
chr14	52695531	52696185	Promoter (<=1kb)	ERO1L	protein_coding
chr14	53509939	53510231	Promoter (<=1kb)	AL163953.3	lincRNA
chr1	44775284	44775529	Promoter (<=1kb)	RPS8	protein_coding
chr14	54312231	54312487	Distal Intergenic	CDKN3	protein_coding
chr14	54659323	54659735	Intron (ENST00000554335.5/ENSG00000020577.13, intron 2 of 12)	SAMD4A	protein_coding
chr14	54697042	54697263	Intron (ENST00000554335.5/ENSG00000020577.13, intron 2 of 12)	SAMD4A	protein_coding
chr14	55398757	55399075	Intron (ENST00000247178.5/ENSG00000126775.8, intron 1 of 9)	RP11-454L9.2	pseudogene
chr14	55507959	55508248	Intron (ENST00000554558.6/ENSG00000186615.11, intron 3 of 3)	RPL7AP4	pseudogene
chr14	55884856	55885032	Distal Intergenic	RP11-1012E15.1	lincRNA
chr14	55911018	55911193	Intron (ENST00000664335.1/ENSG00000259868.3, intron 1 of 4)	RP11-1012E15.1	lincRNA
chr14	55938666	55938883	Intron (ENST00000664335.1/ENSG00000259868.3, intron 1 of 4)	RP11-1012E15.1	lincRNA
chr14	56189447	56189676	Intron (ENST00000559044.5/ENSG00000139946.10, intron 2 of 4)	PELI2	protein_coding
chr14	56666334	56666580	Intron (ENST00000554597.5/ENSG00000259133.5, intron 2 of 2)	RP11-1085N6.1	pseudogene
chr1	44814982	44815273	Promoter (1-2kb)	BTBD19	protein_coding
chr14	57086054	57086280	Intron (ENST00000554725.1/ENSG00000248550.4, intron 2 of 3)	RP11-108M12.3	lincRNA
chr14	57736519	57736694	Intron (ENST00000556826.5/ENSG00000151812.14, intron 1 of 7)	SLC35F4	protein_coding
chr14	58426870	58427141	Promoter (<=1kb)	TIMM9	protein_coding
chr14	58738406	58738597	Intron (ENST00000648996.1/ENSG00000258583.7, intron 3 of 13)	RP11-112J1.1	pseudogene
chr14	59244620	59244911	Intron (ENST00000556596.1/ENSG00000100592.15, intron 1 of 1)	DAAM1	protein_coding
chr14	59347553	59347728	Promoter (<=1kb)	DAAM1	protein_coding
chr14	59483972	59484415	Promoter (<=1kb)	L3HYPDH	protein_coding
chr14	60091797	60091998	Promoter (<=1kb)	PCNXL4	protein_coding
chr14	60331192	60331372	Distal Intergenic	CTD-2568P8.1	lincRNA
chr14	61322829	61323011	Promoter (<=1kb)	RP11-902B17.1	processed_transcript
chr1	3707287	3707508	Intron (ENST00000378295.9/ENSG00000078900.15, intron 3 of 13)	RP5-1092A11.2	antisense
chr1	45205666	45205851	Promoter (<=1kb)	ZSWIM5	protein_coding
chr14	61750996	61751474	Promoter (<=1kb)	HIF1A-AS2	lincRNA
chr14	61762241	61762464	Promoter (<=1kb)	SNAPC1	protein_coding
chr14	61965053	61965346	Intron (ENST00000554138.1/ENSG00000139973.16, intron 1 of 1)	SYT16	protein_coding
chr14	62692260	62692474	Distal Intergenic	RP11-395B20.1	pseudogene
chr14	63543116	63543291	Promoter (<=1kb)	PPP2R5E	protein_coding
chr14	63641538	63641816	Promoter (<=1kb)	WDR89	protein_coding
chr14	63773543	63773848	Distal Intergenic	RP11-804M7.2	pseudogene
chr14	63854040	63854232	Promoter (1-2kb)	SYNE2	protein_coding
chr14	64060526	64060809	Promoter (1-2kb)	SYNE2	protein_coding
chr14	64112856	64113112	Intron (ENST00000357395.7/ENSG00000054654.16, intron 66 of 115)	SYNE2	protein_coding
chr1	45298738	45298913	Intron (ENST00000464588.1/ENSG00000162415.7, intron 2 of 2)	LINC01144	lncRNA
chr14	64118104	64118404	Promoter (1-2kb)	SYNE2	protein_coding
chr14	64503654	64504122	Promoter (<=1kb)	ZBTB25	protein_coding
chr14	64569144	64569406	Intron (ENST00000467261.5/ENSG00000165807.8, intron 8 of 12)	PPP1R36	protein_coding
chr14	64680260	64680595	Distal Intergenic	PLEKHG3	protein_coding
chr14	64708146	64708344	Intron (ENST00000555982.5/ENSG00000126822.17, intron 1 of 4)	PLEKHG3	protein_coding
chr14	64722935	64723209	Promoter (<=1kb)	PLEKHG3	protein_coding
chr14	64925387	64925572	Promoter (1-2kb)	CHURC1-FNTB	protein_coding
chr14	64986815	64987252	Promoter (<=1kb)	FNTB	protein_coding
chr14	65005481	65005821	Promoter (1-2kb)	RP11-840I19.5	antisense
chr14	65179831	65180072	Distal Intergenic	CTD-2509G16.2	lincRNA
chr1	45499915	45500251	Promoter (<=1kb)	CCDC163	protein_coding
chr14	66503588	66503763	Intron (ENST00000556874.1/ENSG00000258561.2, intron 3 of 4)	GPHN	protein_coding
chr14	66507793	66508028	Promoter (<=1kb)	RP11-72M17.1	lincRNA
chr14	66859392	66859567	Intron (ENST00000315266.9/ENSG00000171723.15, intron 4 of 21)	GPHN	protein_coding
chr14	66932648	66932968	Intron (ENST00000315266.9/ENSG00000171723.15, intron 7 of 21)	RP11-862P13.1	antisense
chr14	67619641	67619875	Promoter (<=1kb)	ARG2	protein_coding
chr14	67663735	67663930	Intron (ENST00000554659.6/ENSG00000100568.11, intron 1 of 5)	VTI1B	protein_coding
chr14	67674772	67675048	Promoter (<=1kb)	VTI1B	protein_coding
chr14	67695662	67695943	Promoter (<=1kb)	RDH11	protein_coding
chr14	68104783	68105008	Intron (ENST00000479335.5/ENSG00000182185.18, intron 8 of 11)	AL133370.2	unprocessed_pseudogene
chr14	68140398	68140644	Intron (ENST00000479335.5/ENSG00000182185.18, intron 8 of 11)	RN7SL706P	misc_RNA
chr1	45557574	45557845	Intron (ENST00000372070.7/ENSG00000117448.13, intron 2 of 9)	AKR1A1	protein_coding
chr14	68599189	68599376	Intron (ENST00000487861.5/ENSG00000182185.18, intron 10 of 10)	AL121820.3	lncRNA
chr14	68669217	68669500	Intron (ENST00000488612.5/ENSG00000182185.18, intron 11 of 11)	CTD-2325P2.3	antisense
chr14	68676335	68676829	Intron (ENST00000488612.5/ENSG00000182185.18, intron 11 of 11)	CTD-2325P2.3	antisense
chr14	68942001	68942255	Intron (ENST00000193403.10/ENSG00000072110.13, intron 1 of 20)	ACTN1	protein_coding
chr14	69151515	69151831	Promoter (<=1kb)	DCAF5	protein_coding
chr14	69713168	69713452	3' UTR	SRSF5	protein_coding
chr14	69999319	69999557	Intron (ENST00000361956.7/ENSG00000198732.10, intron 7 of 11)	SMOC1	protein_coding
chr14	70011168	70011378	Intron (ENST00000361956.7/ENSG00000198732.10, intron 8 of 11)	SMOC1	protein_coding
chr14	70755739	70755952	Intron (ENST00000611979.4/ENSG00000006432.15, intron 2 of 10)	MAP3K9	protein_coding
chr14	71076547	71076854	Promoter (1-2kb)	PCNX	protein_coding
chr1	45613308	45613566	Promoter (<=1kb)	NASP	protein_coding
chr14	71115321	71115649	3' UTR	PCNX	protein_coding
chr14	71372114	71372336	Intron (ENST00000553453.5/ENSG00000197555.9, intron 2 of 5)	SNORD56B	snoRNA
chr14	71372551	71372823	Intron (ENST00000553453.5/ENSG00000197555.9, intron 2 of 5)	SNORD56B	snoRNA
chr14	71676037	71676300	Intron (ENST00000381232.7/ENSG00000197555.9, intron 9 of 20)	SIPA1L1	protein_coding
chr14	71702111	71702367	Promoter (<=1kb)	SIPA1L1	protein_coding
chr14	71774065	71774279	Distal Intergenic	AC004900.1	lncRNA
chr14	71974893	71975244	Intron (ENST00000553525.6/ENSG00000182732.18, intron 2 of 17)	RGS6	protein_coding
chr14	72545621	72545796	Promoter (<=1kb)	AC004828.2	lncRNA
chr14	72961771	72961949	Promoter (1-2kb)	RP11-109N23.6	pseudogene
chr14	73458694	73458999	Promoter (<=1kb)	NUMB	protein_coding
chr1	45952117	45952318	Intron (ENST00000361297.7/ENSG00000086015.21, intron 4 of 28)	MAST2	protein_coding
chr14	73477795	73478039	Downstream (<1kb)	HEATR4	protein_coding
chr14	73569828	73570006	Promoter (<=1kb)	ACOT2	protein_coding
chr14	73576528	73576703	Intron (ENST00000664243.1/ENSG00000258603.4, intron 1 of 1)	ACOT2	protein_coding
chr14	73612433	73612820	Promoter (<=1kb)	ACOT6	protein_coding
chr14	73756500	73756783	Promoter (1-2kb)	ELMSAN1	protein_coding
chr14	73760030	73760233	Promoter (<=1kb)	ELMSAN1	protein_coding
chr14	73806547	73806817	Distal Intergenic	ELMSAN1	protein_coding
chr14	73886636	73886811	Promoter (<=1kb)	ZNF410	protein_coding
chr14	73950369	73950617	Promoter (<=1kb)	COQ6	protein_coding
chr14	74019042	74019296	Promoter (<=1kb)	ENTPD5	protein_coding
chr1	45975002	45975184	Intron (ENST00000361297.7/ENSG00000086015.21, intron 5 of 28)	MAST2	protein_coding
chr14	74261378	74261609	3' UTR	VSX2	protein_coding
chr14	74275669	74275911	Distal Intergenic	ABCD4	protein_coding
chr14	74380255	74380465	Promoter (1-2kb)	RPS2P2	pseudogene
chr14	74570291	74570554	Intron (ENST00000261978.9/ENSG00000119681.12, intron 3 of 35)	CTD-2207P18.1	lincRNA
chr14	74922980	74923360	Promoter (<=1kb)	RPS6KL1	protein_coding
chr14	74953032	74953418	Promoter (<=1kb)	PGF	protein_coding
chr14	74965888	74966093	Distal Intergenic	PGF	protein_coding
chr14	75002511	75002743	Promoter (<=1kb)	EIF2B2	protein_coding
chr14	75041698	75041904	Exon (ENST00000355774.6/ENSG00000119684.15, exon 4 of 13)	MLH3	protein_coding
chr14	75176203	75176394	Promoter (<=1kb)	TMED10	protein_coding
chr1	46077815	46078049	Intron (ENST00000262741.10/ENSG00000117461.15, intron 2 of 9)	PIK3R3	protein_coding
chr14	75254730	75255228	Intron (ENST00000553510.1/ENSG00000258740.1, intron 1 of 1)	RP11-293M10.2	antisense
chr14	75294126	75294343	Promoter (<=1kb)	RP11-293M10.5	lincRNA
chr14	76517034	76517254	Intron (ENST00000554926.1/ENSG00000259124.1, intron 2 of 3)	ESRRB	protein_coding
chr14	76550814	76551033	Intron (ENST00000554926.1/ENSG00000259124.1, intron 2 of 3)	ESRRB	protein_coding
chr14	76812772	76812997	Promoter (<=1kb)	ANGEL1	protein_coding
chr14	76956585	76956783	Downstream (1-2kb)	RP11-7F17.7	lincRNA
chr14	76959342	76959645	Promoter (<=1kb)	RP11-7F17.7	lincRNA
chr14	77033259	77033615	Distal Intergenic	IRF2BPL	protein_coding
chr14	77097910	77098125	Promoter (<=1kb)	CIPC	protein_coding
chr14	77269303	77269506	Promoter (1-2kb)	NGB	protein_coding
chr1	46183311	46183486	Promoter (<=1kb)	TSPAN1	protein_coding
chr14	77457628	77458025	Promoter (<=1kb)	AHSA1	protein_coding
chr14	78135409	78135598	Distal Intergenic	NRXN3	protein_coding
chr14	78979723	78979898	Intron (ENST00000634499.1/ENSG00000021645.18, intron 13 of 19)	CTD-2243E23.1	antisense
chr14	79543523	79543768	Intron (ENST00000634499.1/ENSG00000021645.18, intron 15 of 19)	RP11-242P2.2	antisense
chr14	80088827	80089122	Distal Intergenic	RP11-526N18.1	lincRNA
chr14	80445055	80445230	Intron (ENST00000553979.1/ENSG00000258766.1, intron 8 of 8)	DIO2	protein_coding
chr14	81219250	81219425	Promoter (1-2kb)	GTF2A1	protein_coding
chr14	81329726	81330043	Intron (ENST00000555447.5/ENSG00000140022.13, intron 5 of 7)	RP11-299L17.1	pseudogene
chr14	81393708	81393979	Intron (ENST00000555447.5/ENSG00000140022.13, intron 4 of 7)	STON2	protein_coding
chr14	82691415	82691602	Promoter (1-2kb)	ENSAP2	pseudogene
chr1	46218512	46218827	Promoter (1-2kb)	POMGNT1	protein_coding
chr14	83974537	83974718	Distal Intergenic	RP11-353P15.1	lincRNA
chr14	85233952	85234132	Intron (ENST00000556016.1/ENSG00000259044.1, intron 2 of 2)	RP11-789A21.1	lincRNA
chr14	85440116	85440346	Intron (ENST00000557547.1/ENSG00000258902.1, intron 1 of 4)	LINC00911	lincRNA
chr14	85885622	85885853	Distal Intergenic	CTD-2341M24.1	lincRNA
chr14	86561997	86562172	Distal Intergenic	RP11-26L16.1	lincRNA
chr14	87020183	87020438	Distal Intergenic	RP11-736P16.1	lincRNA
chr14	87522659	87522835	Intron (ENST00000557070.1/ENSG00000258859.1, intron 1 of 6)	RP11-325D8.1	lincRNA
chr14	87992911	87993152	Promoter (<=1kb)	GALC	protein_coding
chr14	88352235	88352410	Distal Intergenic	KCNK10	protein_coding
chr14	88385472	88385716	Promoter (<=1kb)	SPATA7	protein_coding
chr1	633894	634167	Promoter (<=1kb)	MTATP6P1	pseudogene
chr1	3716976	3717592	Intron (ENST00000378295.9/ENSG00000078900.15, intron 4 of 13)	RP5-1092A11.2	antisense
chr1	46639675	46639917	Intron (ENST00000576409.5/ENSG00000123472.12, intron 8 of 8)	ATPAF1	protein_coding
chr14	88616766	88617026	3' UTR	EML5	protein_coding
chr14	89040720	89040901	Distal Intergenic	AL137785.1	lncRNA
chr14	89141876	89142131	Intron (ENST00000557572.1/ENSG00000053254.15, intron 1 of 2)	AL138478.1	lncRNA
chr14	89214120	89214421	Intron (ENST00000345097.8/ENSG00000053254.15, intron 4 of 6)	FOXN3	protein_coding
chr14	89245841	89246091	Intron (ENST00000345097.8/ENSG00000053254.15, intron 4 of 6)	FOXN3	protein_coding
chr14	89340188	89340447	Intron (ENST00000345097.8/ENSG00000053254.15, intron 3 of 6)	RP11-356K23.1	antisense
chr14	89409048	89409312	Exon (ENST00000556383.1/ENSG00000258380.1, exon 2 of 2)	FOXN3	protein_coding
chr14	89415980	89416185	Promoter (<=1kb)	FOXN3	protein_coding
chr14	89428831	89429154	Intron (ENST00000345097.8/ENSG00000053254.15, intron 1 of 6)	FOXN3-AS1	antisense
chr14	89801143	89801555	Intron (ENST00000555070.1/ENSG00000259053.1, intron 2 of 3)	CHORDC2P	pseudogene
chr1	46825005	46825191	Distal Intergenic	CYP4B1	protein_coding
chr14	89955844	89956427	Promoter (<=1kb)	TDP1	protein_coding
chr14	90383279	90383586	Promoter (<=1kb)	AL512791.2	lncRNA
chr14	90396925	90397167	Promoter (<=1kb)	CALM1	protein_coding
chr14	90419215	90419444	Distal Intergenic	RP11-471B22.2	antisense
chr14	90444224	90444486	Distal Intergenic	LINC00642	lincRNA
chr14	90458619	90458938	Promoter (1-2kb)	LINC00642	lincRNA
chr14	90797912	90798321	Intron (ENST00000328459.11/ENSG00000165914.15, intron 1 of 19)	TTC7B	protein_coding
chr14	90828162	90828354	Promoter (<=1kb)	CTD-3035D6.2	lincRNA
chr14	90871053	90871272	3' UTR	RPS6KA5	protein_coding
chr14	90953663	90953985	Intron (ENST00000614987.5/ENSG00000100784.12, intron 3 of 16)	RPS6KA5	protein_coding
chr1	47283895	47284177	Promoter (<=1kb)	STIL	protein_coding
chr14	91022580	91022882	Intron (ENST00000614987.5/ENSG00000100784.12, intron 1 of 16)	RPS6KA5	protein_coding
chr14	91258307	91258674	Promoter (<=1kb)	CTD-2547L24.4	lincRNA
chr14	91277594	91277876	Intron (ENST00000556726.5/ENSG00000015133.19, intron 6 of 6)	CCDC88C	protein_coding
chr14	91361560	91361884	Intron (ENST00000389857.11/ENSG00000015133.19, intron 3 of 29)	CCDC88C	protein_coding
chr14	91418122	91418377	Promoter (<=1kb)	RP11-895M11.3	lincRNA
chr14	91509402	91509667	Promoter (<=1kb)	SMEK1	protein_coding
chr14	91510349	91510688	Promoter (<=1kb)	SMEK1	protein_coding
chr14	91770454	91770654	Intron (ENST00000554560.5/ENSG00000133962.7, intron 1 of 3)	CATSPERB	protein_coding
chr14	92040017	92040315	Promoter (<=1kb)	TRIP11	protein_coding
chr14	92103448	92103755	Intron (ENST00000647161.1/ENSG00000066427.23, intron 1 of 12)	ATXN3	protein_coding
chr1	48369433	48369616	Intron (ENST00000371847.8/ENSG00000132122.12, intron 9 of 12)	SPATA6	protein_coding
chr14	92598583	92598780	Intron (ENST00000216487.12/ENSG00000100599.16, intron 3 of 9)	RIN3	protein_coding
chr14	92660186	92660380	Promoter (<=1kb)	RIN3	protein_coding
chr14	92759594	92759865	Distal Intergenic	LGMN	protein_coding
chr14	92793984	92794364	Promoter (<=1kb)	GOLGA5	protein_coding
chr14	93043619	93043876	Intron (ENST00000354313.7/ENSG00000100605.17, intron 3 of 10)	ITPK1	protein_coding
chr14	93184632	93184909	Promoter (<=1kb)	MOAP1	protein_coding
chr14	93533553	93533759	Intron (ENST00000256339.8/ENSG00000133958.13, intron 11 of 49)	UNC79	protein_coding
chr14	93713183	93713416	Distal Intergenic	UNC79	protein_coding
chr14	93937528	93938042	Promoter (1-2kb)	RP11-131H24.4	protein_coding
chr14	93959510	93959757	Intron (ENST00000555019.5/ENSG00000100628.11, intron 2 of 9)	ASB2	protein_coding
chr1	48555379	48555597	Intron (ENST00000671560.1/ENSG00000287661.1, intron 1 of 1)	AL391844.1	lncRNA
chr14	94081026	94081332	Promoter (<=1kb)	DDX24	protein_coding
chr14	94145958	94146182	Promoter (<=1kb)	PPP4R4	protein_coding
chr14	94334910	94335238	Distal Intergenic	SERPINA6	protein_coding
chr14	94383847	94384022	Promoter (<=1kb)	SERPINA1	protein_coding
chr14	94427070	94427280	Distal Intergenic	RP11-349I1.2	antisense
chr14	94919056	94919265	Promoter (<=1kb)	AL121612.1	lncRNA
chr14	95157485	95157678	Promoter (<=1kb)	DICER1	protein_coding
chr14	95265520	95265840	Intron (ENST00000298912.9/ENSG00000165959.12, intron 1 of 12)	CLMN	protein_coding
chr14	95287234	95287452	Intron (ENST00000298912.9/ENSG00000165959.12, intron 1 of 12)	CLMN	protein_coding
chr14	95533531	95533836	Promoter (<=1kb)	SCARNA13	snoRNA
chr1	48869484	48869707	Intron (ENST00000371839.6/ENSG00000186094.17, intron 5 of 13)	AL645507.1	lncRNA
chr14	96078385	96078728	Intron (ENST00000555004.2/ENSG00000227051.6, intron 1 of 1)	C14orf132	protein_coding
chr14	96104669	96104912	Distal Intergenic	C14orf132	protein_coding
chr14	96215973	96216234	Intron (ENST00000542454.2/ENSG00000168398.6, intron 1 of 2)	RP11-404P21.5	sense_intronic
chr14	96267495	96267755	Promoter (<=1kb)	RP11-404P21.3	antisense
chr14	96287971	96288146	Intron (ENST00000359933.6/ENSG00000066739.12, intron 41 of 41)	ATG2B	protein_coding
chr14	96434079	96434254	Intron (ENST00000267584.9/ENSG00000140057.9, intron 5 of 17)	PEBP1P1	pseudogene
chr14	96502296	96502497	Promoter (<=1kb)	PAPOLA	protein_coding
chr14	96821548	96821825	Intron (ENST00000216639.8/ENSG00000100749.8, intron 1 of 12)	VRK1	protein_coding
chr14	97180442	97180634	Promoter (<=1kb)	AL158800.1	lncRNA
chr14	97315799	97315993	Distal Intergenic	CTD-2506J14.1	lincRNA
chr1	49935164	49935369	Intron (ENST00000371839.6/ENSG00000186094.17, intron 1 of 13)	AL645730.1	TEC
chr14	97887744	97887972	Distal Intergenic	C14orf64	protein_coding
chr14	98077264	98077480	Intron (ENST00000663808.1/ENSG00000259097.2, intron 3 of 3)	RP11-61O1.1	lincRNA
chr14	98498400	98498662	Promoter (1-2kb)	RP11-1082A3.1	lincRNA
chr14	98757096	98757271	Distal Intergenic	C14orf177	protein_coding
chr14	99272133	99272485	Promoter (<=1kb)	BCL11B	protein_coding
chr14	99484283	99484458	Intron (ENST00000557165.5/ENSG00000090061.17, intron 2 of 6)	CCNK	protein_coding
chr14	100083851	100084066	Promoter (<=1kb)	EVL	protein_coding
chr14	100240479	100240760	Promoter (<=1kb)	YY1	protein_coding
chr14	100320501	100320743	Promoter (1-2kb)	RN7SL523P	misc_RNA
chr14	100376302	100376577	Promoter (<=1kb)	WARS	protein_coding
chr1	50166422	50166618	Intron (ENST00000651693.1/ENSG00000162374.17, intron 4 of 6)	RP11-567C20.2	antisense
chr14	100586709	100586932	Promoter (<=1kb)	BEGAIN	protein_coding
chr14	100622344	100622536	Distal Intergenic	CTD-2644I21.1	sense_overlapping
chr14	100693303	100693579	Distal Intergenic	RP11-566J3.2	lincRNA
chr14	101073278	101073497	Downstream (<1kb)	AL132709.1	lincRNA
chr14	101964591	101964827	Promoter (<=1kb)	DYNC1H1	protein_coding
chr14	102362812	102363003	Promoter (<=1kb)	CINP	protein_coding
chr14	102557898	102558129	Distal Intergenic	CTD-2555C10.3	lincRNA
chr14	102592109	102592490	Promoter (<=1kb)	RCOR1	protein_coding
chr14	102987275	102987604	Intron (ENST00000361246.7/ENSG00000198752.11, intron 5 of 36)	CDC42BPB	protein_coding
chr14	103067424	103067726	Distal Intergenic	CDC42BPB	protein_coding
chr1	50603568	50603912	Intron (ENST00000396153.7/ENSG00000185104.20, intron 8 of 18)	FAF1	protein_coding
chr14	103244082	103244364	Distal Intergenic	RPL21P13	pseudogene
chr14	103357939	103358166	Distal Intergenic	HMGB3P26	pseudogene
chr14	103562154	103562474	Promoter (<=1kb)	BAG5	protein_coding
chr14	103582344	103582715	Intron (ENST00000557172.5/ENSG00000126214.21, intron 1 of 2)	APOPT1	protein_coding
chr14	103855589	103855764	Intron (ENST00000556586.1/ENSG00000258735.1, intron 2 of 2)	LINC00637	lincRNA
chr14	103868606	103868798	Intron (ENST00000555967.1/ENSG00000258534.1, intron 3 of 3)	AL132712.2	lncRNA
chr14	103898279	103898454	Distal Intergenic	C14orf2	protein_coding
chr14	104746901	104747182	Promoter (<=1kb)	ADSSL1	protein_coding
chr14	104864242	104864474	Promoter (<=1kb)	CEP170B	protein_coding
chr14	104968605	104968951	Promoter (1-2kb)	AHNAK2	protein_coding
chr1	50705808	50706103	Promoter (<=1kb)	FAF1	protein_coding
chr14	105087484	105087839	Distal Intergenic	RP11-44N21.1	lincRNA
chr14	105097501	105097927	Promoter (<=1kb)	AL512356.4	lncRNA
chr14	105115001	105115243	Distal Intergenic	RP11-44N21.2	pseudogene
chr14	105167198	105167510	Promoter (1-2kb)	JAG2	protein_coding
chr14	105167928	105168123	Promoter (<=1kb)	JAG2	protein_coding
chr14	105174713	105174912	Promoter (1-2kb)	NUDT14	protein_coding
chr15	19640147	19640327	Distal Intergenic	RP11-79C23.1	pseudogene
chr15	21283181	21283394	Distal Intergenic	RP11-32B5.1	pseudogene
chr15	22223239	22223427	Promoter (1-2kb)	MIR1268A	miRNA
chr15	22262692	22262955	Distal Intergenic	RP11-603B24.2	pseudogene
chr1	5084848	5085023	Downstream (1-2kb)	RP11-542C10.1	lincRNA
chr1	50969875	50970149	Promoter (<=1kb)	CDKN2C	protein_coding
chr15	22665165	22665340	Promoter (<=1kb)	WHAMMP3	transcribed_unprocessed_pseudogene
chr15	22814490	22814665	Intron (ENST00000437912.6/ENSG00000170113.16, intron 3 of 4)	NIPA2	protein_coding
chr15	22821384	22821849	Intron (ENST00000437912.6/ENSG00000170113.16, intron 4 of 4)	NIPA2	protein_coding
chr15	22838461	22838656	Promoter (<=1kb)	NIPA2	protein_coding
chr15	22951451	22951676	Intron (ENST00000617928.5/ENSG00000273749.5, intron 1 of 30)	CYFIP1	protein_coding
chr15	22963547	22963853	Intron (ENST00000617928.5/ENSG00000273749.5, intron 1 of 30)	CYFIP1	protein_coding
chr15	23422222	23422468	Distal Intergenic	RP11-529J17.3	pseudogene
chr15	23447059	23447436	Promoter (<=1kb)	GOLGA6L2	protein_coding
chr15	23565473	23565717	Promoter (<=1kb)	MKRN3	protein_coding
chr15	23714408	23714594	Distal Intergenic	NDN	protein_coding
chr1	51518054	51518229	Promoter (<=1kb)	RP11-191G24.1	antisense
chr15	26166883	26167095	Distal Intergenic	LINC00929	lincRNA
chr15	27626625	27626822	Intron (ENST00000553822.1/ENSG00000258594.1, intron 2 of 2)	RP11-30G8.2	lincRNA
chr15	27694736	27694967	Distal Intergenic	RP11-30G8.1	lincRNA
chr15	28885715	28886045	Promoter (<=1kb)	APBA2	protein_coding
chr15	29691109	29691310	Distal Intergenic	RP11-680F8.1	antisense
chr15	29746407	29746599	Intron (ENST00000346128.10/ENSG00000104067.16, intron 8 of 27)	TJP1	protein_coding
chr15	30961987	30962204	Promoter (1-2kb)	MTMR10	protein_coding
chr15	31150711	31150980	Intron (ENST00000542188.5/ENSG00000134160.13, intron 1 of 26)	TRPM1	protein_coding
chr15	32659582	32659845	Intron (ENST00000300175.8/ENSG00000166922.8, intron 2 of 5)	RP11-1000B6.2	antisense
chr15	33451415	33451706	Intron (ENST00000634891.1/ENSG00000198838.13, intron 1 of 103)	RYR3	protein_coding
chr1	51592737	51593015	Promoter (1-2kb)	CALR4P	pseudogene
chr15	34066057	34066279	3' UTR	RP11-1084A12.1	pseudogene
chr15	34437752	34438063	Promoter (<=1kb)	GOLGA8A	protein_coding
chr15	34682742	34682964	Distal Intergenic	CTD-2125J1.1	lincRNA
chr15	34732509	34732757	Distal Intergenic	GJD2	protein_coding
chr15	34988038	34988580	Promoter (<=1kb)	ZNF770	protein_coding
chr15	35319447	35319635	Intron (ENST00000560386.5/ENSG00000134146.12, intron 3 of 3)	RP11-150L8.4	pseudogene
chr15	35508311	35508581	Intron (ENST00000256538.9/ENSG00000134146.12, intron 3 of 8)	DPH6	protein_coding
chr15	36468977	36469169	Promoter (1-2kb)	RP11-475A13.1	lincRNA
chr15	36653952	36654188	5' UTR	C15orf41	protein_coding
chr15	38454093	38454286	Promoter (<=1kb)	FAM98B	protein_coding
chr1	51637098	51637331	Intron (ENST00000371714.5/ENSG00000117859.19, intron 4 of 25)	OSBPL9	protein_coding
chr15	39177640	39177849	Promoter (<=1kb)	RP11-265N7.2	lincRNA
chr15	39391265	39391529	Intron (ENST00000560484.1/ENSG00000259345.7, intron 1 of 3)	RP11-624L4.1	antisense
chr15	40160956	40161131	Promoter (<=1kb)	BUB1B	protein_coding
chr15	40324123	40324315	Promoter (<=1kb)	LINC00984	antisense
chr15	40360064	40360258	Promoter (1-2kb)	DISP2	protein_coding
chr15	40379801	40380124	Distal Intergenic	KNSTRN	protein_coding
chr15	40558499	40558722	Intron (ENST00000560305.5/ENSG00000128891.15, intron 2 of 3)	C15orf57	protein_coding
chr15	41207763	41207966	Intron (ENST00000314992.9/ENSG00000178997.11, intron 5 of 9)	RN7SL497P	misc_RNA
chr15	41544054	41544258	Promoter (<=1kb)	RPAP1	protein_coding
chr15	41804394	41804721	Intron (ENST00000512970.5/ENSG00000137802.14, intron 3 of 29)	MAPKBP1	protein_coding
chr1	51829076	51829332	Intron (ENST00000352171.11/ENSG00000078618.21, intron 4 of 30)	NRD1	protein_coding
chr15	42031349	42031524	Intron (ENST00000399518.3/ENSG00000188089.13, intron 1 of 19)	PLA2G4E	protein_coding
chr15	42057082	42057312	Distal Intergenic	PLA2G4E	protein_coding
chr15	42154706	42154955	Promoter (1-2kb)	PLA2G4F	protein_coding
chr15	42235171	42235409	Intron (ENST00000448392.5/ENSG00000103978.15, intron 9 of 18)	TMEM87A	protein_coding
chr15	42832655	42832882	Intron (ENST00000267890.11/ENSG00000128881.17, intron 4 of 14)	KRT8P50	pseudogene
chr15	43746351	43746744	Promoter (<=1kb)	PDIA3	protein_coding
chr15	43824638	43824821	Promoter (<=1kb)	MFAP1	protein_coding
chr15	44075644	44075938	Intron (ENST00000417257.6/ENSG00000171877.21, intron 1 of 13)	GAPDHP55	pseudogene
chr15	44812055	44812239	Distal Intergenic	CTD-2008A1.1	lincRNA
chr15	44882544	44882870	Promoter (1-2kb)	RNU1-119P	snRNA
chr1	52033444	52033619	Promoter (<=1kb)	RP11-91A18.4	antisense
chr15	45162770	45163076	Intron (ENST00000321429.8/ENSG00000137857.17, intron 32 of 34)	CTD-2651B20.1	lincRNA
chr15	45456717	45456997	Intron (ENST00000559869.1/ENSG00000259354.5, intron 1 of 1)	RP11-519G16.3	antisense
chr15	45587267	45587456	Promoter (<=1kb)	BLOC1S6	protein_coding
chr15	47460855	47461067	Intron (ENST00000558014.5/ENSG00000137872.16, intron 2 of 19)	RP11-142J21.1	antisense
chr15	48759919	48760164	Exon (ENST00000380950.7/ENSG00000103995.14, exon 19 of 27)	CEP152	protein_coding
chr15	49170247	49170547	Promoter (<=1kb)	GALK2	protein_coding
chr15	49506415	49506651	Promoter (1-2kb)	FAM227B	protein_coding
chr15	49620990	49621191	Promoter (<=1kb)	DTWD1	protein_coding
chr15	49625764	49625939	Intron (ENST00000557968.5/ENSG00000104047.15, intron 2 of 3)	DTWD1	protein_coding
chr15	50797907	50798234	Promoter (<=1kb)	RP11-507J18.1	pseudogene
chr1	53220265	53220537	Promoter (<=1kb)	C1orf123	protein_coding
chr15	51080329	51080581	Intron (ENST00000559909.1/ENSG00000259240.1, intron 1 of 2)	RP11-394B5.2	sense_intronic
chr15	51739105	51739404	Promoter (<=1kb)	LYSMD2	protein_coding
chr15	51864482	51864802	Intron (ENST00000308580.12/ENSG00000138594.14, intron 2 of 9)	RP11-56B16.1	pseudogene
chr15	52334804	52335153	Intron (ENST00000399231.7/ENSG00000197535.14, intron 33 of 40)	MYO5A	protein_coding
chr15	52558191	52558508	Promoter (<=1kb)	ARPP19	protein_coding
chr15	53072179	53072383	Distal Intergenic	RP11-209E8.1	lincRNA
chr15	53910216	53910392	Promoter (<=1kb)	AC084759.3	TEC
chr15	55408220	55408529	Promoter (<=1kb)	CCPG1	protein_coding
chr15	55907876	55908178	Intron (ENST00000508871.5/ENSG00000069869.16, intron 1 of 23)	NEDD4	protein_coding
chr15	56205219	56205394	Intron (ENST00000559447.6/ENSG00000181827.14, intron 1 of 8)	RP11-5N19.3	pseudogene
chr1	53659114	53659289	Intron (ENST00000312233.4/ENSG00000174332.5, intron 1 of 9)	RNU7-95P	snRNA
chr15	56369346	56369577	Intron (ENST00000560827.5/ENSG00000151575.14, intron 1 of 5)	TEX9	protein_coding
chr15	56810957	56811132	Intron (ENST00000559000.6/ENSG00000285253.1, intron 5 of 23)	AC090517.3	TEC
chr15	58749950	58750238	Promoter (<=1kb)	AC090515.6	lncRNA
chr15	58771137	58771433	Promoter (<=1kb)	FAM63B	protein_coding
chr15	58933811	58934001	Promoter (<=1kb)	SLTM	protein_coding
chr15	58987715	58987890	Promoter (<=1kb)	RNF111	protein_coding
chr15	59165758	59166064	Intron (ENST00000288235.8/ENSG00000157483.8, intron 22 of 27)	MIR2116	miRNA
chr15	59283865	59284152	Intron (ENST00000288235.8/ENSG00000157483.8, intron 1 of 27)	RP11-429D19.1	sense_intronic
chr15	59619483	59619711	Promoter (1-2kb)	GCNT3	protein_coding
chr15	59828834	59829081	Distal Intergenic	AC092079.2	lncRNA
chr1	53838046	53838580	Promoter (<=1kb)	NDC1	protein_coding
chr15	59885867	59886076	Distal Intergenic	RP11-568G20.2	pseudogene
chr15	60297181	60297438	Distal Intergenic	ANXA2	protein_coding
chr15	60316995	60317262	Distal Intergenic	ANXA2	protein_coding
chr15	60523193	60523370	Intron (ENST00000501579.7/ENSG00000245534.7, intron 4 of 5)	RP11-219B17.1	antisense
chr15	60592128	60592508	Promoter (<=1kb)	RORA	protein_coding
chr15	61409106	61409309	Intron (ENST00000559783.2/ENSG00000259616.2, intron 3 of 4)	AC107905.1	lncRNA
chr15	61749198	61749449	Distal Intergenic	RP11-162I7.1	lincRNA
chr15	62209904	62210112	Intron (ENST00000657134.1/ENSG00000259697.2, intron 1 of 3)	RP11-299H22.1	lincRNA
chr15	63157079	63157433	Promoter (<=1kb)	RPS27L	protein_coding
chr15	63372433	63372794	Intron (ENST00000178638.8/ENSG00000074410.14, intron 2 of 10)	CA12	protein_coding
chr1	53889739	53889941	Promoter (<=1kb)	YIPF1	protein_coding
chr15	63945764	63945998	Intron (ENST00000261891.7/ENSG00000035664.11, intron 3 of 10)	RP11-111E14.1	antisense
chr15	63982031	63982266	Intron (ENST00000261891.7/ENSG00000035664.11, intron 2 of 10)	DAPK2	protein_coding
chr15	64163154	64163464	Promoter (<=1kb)	PPIB	protein_coding
chr15	64187587	64187769	Intron (ENST00000303052.13/ENSG00000169118.18, intron 10 of 11)	CSNK1G1	protein_coding
chr15	65185330	65185706	Promoter (<=1kb)	CLPX	protein_coding
chr15	65246337	65246657	Intron (ENST00000559805.1/ENSG00000138617.15, intron 3 of 3)	PARP16	protein_coding
chr15	65286683	65287082	Promoter (<=1kb)	PARP16	protein_coding
chr15	65796728	65796903	Intron (ENST00000569304.1/ENSG00000103769.10, intron 2 of 2)	RAB11A	protein_coding
chr15	66387399	66387626	Promoter (<=1kb)	MAP2K1	protein_coding
chr15	66702014	66702218	Promoter (<=1kb)	SMAD6	protein_coding
chr1	6489127	6489302	Promoter (1-2kb)	PLEKHG5	protein_coding
chr1	54015505	54015682	Intron (ENST00000371360.2/ENSG00000203985.11, intron 2 of 5)	LDLRAD1	protein_coding
chr15	67254870	67255067	Promoter (<=1kb)	IQCH	protein_coding
chr15	67521512	67521687	Promoter (<=1kb)	C15orf61	protein_coding
chr15	67839995	67840249	Promoter (<=1kb)	RNU6-1	snRNA
chr15	68257108	68257310	Promoter (<=1kb)	CLN6	protein_coding
chr15	68271944	68272250	Intron (ENST00000563057.1/ENSG00000260657.2, intron 2 of 2)	RP11-315D16.4	lincRNA
chr15	68641039	68641357	Intron (ENST00000566799.5/ENSG00000103647.12, intron 1 of 11)	CORO2B	protein_coding
chr15	69565165	69565362	Promoter (<=1kb)	RP11-279F6.1	lincRNA
chr15	70196618	70196837	Promoter (1-2kb)	AC011648.1	lincRNA
chr15	70474759	70475093	Distal Intergenic	RP11-96C21.1	lincRNA
chr15	70517404	70517579	Distal Intergenic	RP11-96C21.1	lincRNA
chr1	54053224	54053573	Promoter (<=1kb)	TMEM59	protein_coding
chr15	70570083	70570271	Downstream (<1kb)	AC009434.1	lncRNA
chr15	71355312	71355583	Intron (ENST00000355327.7/ENSG00000187720.14, intron 6 of 17)	RP11-592N21.2	sense_intronic
chr15	71364133	71364437	Intron (ENST00000355327.7/ENSG00000187720.14, intron 6 of 17)	RP11-592N21.2	sense_intronic
chr15	71447720	71447975	Intron (ENST00000355327.7/ENSG00000187720.14, intron 7 of 17)	THSD4	protein_coding
chr15	72203416	72203607	Promoter (<=1kb)	PKM	protein_coding
chr15	72226717	72227067	Promoter (1-2kb)	PKM	protein_coding
chr15	72230010	72230205	Promoter (<=1kb)	PKM	protein_coding
chr15	72230384	72230709	Promoter (<=1kb)	PKM	protein_coding
chr15	72272613	72272858	Promoter (<=1kb)	PARP6	protein_coding
chr15	72376096	72376282	Promoter (<=1kb)	HEXA-AS1	antisense
chr1	54167833	54168083	Intron (ENST00000637610.1/ENSG00000256407.2, intron 3 of 9)	RP11-446E24.4	protein_coding
chr15	72447788	72448044	Intron (ENST00000562573.1/ENSG00000261423.1, intron 1 of 3)	RP11-1007O24.4	pseudogene
chr15	72783679	72783866	Promoter (<=1kb)	ADPGK	protein_coding
chr15	73388372	73388623	Distal Intergenic	HCN4	protein_coding
chr15	74145585	74145872	Distal Intergenic	ISLR2	protein_coding
chr15	74263575	74263750	Intron (ENST00000398814.8/ENSG00000140481.15, intron 3 of 18)	CCDC33	protein_coding
chr15	74546239	74546595	Promoter (1-2kb)	ARID3B	protein_coding
chr15	74615437	74615829	Promoter (<=1kb)	CLK3	protein_coding
chr15	74799720	74800035	Promoter (<=1kb)	CSK	protein_coding
chr15	74818764	74819005	Promoter (<=1kb)	LMAN1L	protein_coding
chr15	74889972	74890230	Promoter (<=1kb)	MPI	protein_coding
chr1	54323480	54323655	Promoter (1-2kb)	SSBP3	protein_coding
chr15	75202596	75202888	Promoter (<=1kb)	C15orf39	protein_coding
chr15	75274680	75274960	Distal Intergenic	RN7SL489P	misc_RNA
chr15	75368003	75368255	Promoter (<=1kb)	MAN2C1	protein_coding
chr15	75493457	75493734	Intron (ENST00000618819.4/ENSG00000169410.9, intron 7 of 12)	PTPN9	protein_coding
chr15	75639681	75640203	Promoter (<=1kb)	AC105020.6	lncRNA
chr15	75666659	75667047	Distal Intergenic	CTD-2026K11.1	antisense
chr15	75741285	75741515	Intron (ENST00000565686.1/ENSG00000260288.4, intron 1 of 2)	DNM1P35	antisense
chr15	75947125	75947407	Promoter (1-2kb)	NRG4	protein_coding
chr15	76038547	76038847	Intron (ENST00000566417.5/ENSG00000169752.17, intron 1 of 6)	NRG4	protein_coding
chr15	76138519	76138697	Intron (ENST00000484722.5/ENSG00000169758.13, intron 3 of 10)	RP11-593F23.1	antisense
chr1	54542485	54542749	Promoter (<=1kb)	ACOT11	protein_coding
chr15	76150886	76151196	Intron (ENST00000484722.5/ENSG00000169758.13, intron 3 of 10)	RP11-593F23.1	antisense
chr15	76262864	76263039	Promoter (<=1kb)	AC027243.3	lncRNA
chr15	78147129	78147339	Promoter (1-2kb)	IDH3A	protein_coding
chr15	78872695	78872905	Promoter (<=1kb)	MORF4L1	protein_coding
chr15	79035326	79035584	Intron (ENST00000558480.6/ENSG00000058335.15, intron 5 of 26)	RASGRF1	protein_coding
chr15	79036111	79036286	Intron (ENST00000558480.6/ENSG00000058335.15, intron 5 of 26)	RASGRF1	protein_coding
chr15	80003240	80003469	Distal Intergenic	AC092701.1	TEC
chr15	80142652	80142891	Distal Intergenic	FAH	protein_coding
chr15	80485522	80485697	Intron (ENST00000303329.9/ENSG00000172379.21, intron 5 of 18)	ARNT2	protein_coding
chr15	80580238	80580543	Promoter (<=1kb)	RP11-379K22.3	antisense
chr1	55060161	55060340	Intron (ENST00000302118.5/ENSG00000169174.10, intron 10 of 11)	PCSK9	protein_coding
chr15	81039054	81039246	Intron (ENST00000560091.5/ENSG00000156206.14, intron 1 of 4)	AC068870.3	TEC
chr15	81111069	81111286	Intron (ENST00000560091.5/ENSG00000156206.14, intron 1 of 4)	ANP32BP3	pseudogene
chr15	81469250	81469497	Intron (ENST00000560851.2/ENSG00000259343.7, intron 6 of 6)	CTD-2034I4.1	lincRNA
chr15	82022085	82022374	Distal Intergenic	RP11-499F3.2	lincRNA
chr15	82262646	82262821	Promoter (<=1kb)	EFTUD1	protein_coding
chr15	82742107	82742369	Promoter (1-2kb)	RP11-752G15.8	antisense
chr15	82792168	82792360	Intron (ENST00000334574.12/ENSG00000186628.12, intron 1 of 12)	FSD2	protein_coding
chr15	82832888	82833113	Intron (ENST00000286760.5/ENSG00000156232.7, intron 9 of 9)	WHAMM	protein_coding
chr15	82985708	82985993	Promoter (<=1kb)	HOMER2	protein_coding
chr15	83284890	83285066	Promoter (<=1kb)	BNC1	protein_coding
chr1	55320995	55321186	Intron (ENST00000643232.1/ENSG00000231090.2, intron 1 of 1)	RP11-466L17.1	lincRNA
chr15	83288619	83288813	Intron (ENST00000565495.1/ENSG00000259986.1, intron 1 of 1)	BNC1	protein_coding
chr15	83378923	83379140	Intron (ENST00000565495.1/ENSG00000259986.1, intron 1 of 1)	SH3GL3	protein_coding
chr15	83379722	83380123	Intron (ENST00000565495.1/ENSG00000259986.1, intron 1 of 1)	SH3GL3	protein_coding
chr15	84633363	84633790	Promoter (<=1kb)	EGLN1P1	pseudogene
chr15	84914868	84915290	Promoter (<=1kb)	AC087468.2	lncRNA
chr15	84980462	84980744	Promoter (<=1kb)	PDE8A	protein_coding
chr15	85752675	85752859	Promoter (<=1kb)	RP11-158M2.4	antisense
chr15	85924888	85925063	Distal Intergenic	RP11-23A22.1	pseudogene
chr15	88464419	88464594	Promoter (<=1kb)	MRPL46	protein_coding
chr15	88546449	88546820	Promoter (<=1kb)	DET1	protein_coding
chr1	56533683	56534016	Intron (ENST00000371250.4/ENSG00000162407.9, intron 2 of 5)	RPL21P23	pseudogene
chr15	88621149	88621447	Promoter (<=1kb)	AEN	protein_coding
chr15	88638951	88639141	Promoter (<=1kb)	ISG20	protein_coding
chr15	89067303	89067522	Intron (ENST00000565938.1/ENSG00000260123.2, intron 1 of 3)	ABHD2	protein_coding
chr15	89243776	89243958	Promoter (<=1kb)	FANCI	protein_coding
chr15	89335183	89335472	Promoter (<=1kb)	RP11-217B1.2	antisense
chr15	89379460	89379758	Promoter (<=1kb)	LINC00925	lincRNA
chr15	89496324	89496624	Promoter (<=1kb)	RHCG	protein_coding
chr15	89575751	89575996	Promoter (<=1kb)	TICRR	protein_coding
chr15	89690496	89690824	Promoter (<=1kb)	WDR93	protein_coding
chr15	89958128	89958365	Distal Intergenic	AC027176.3	TEC
chr1	58572776	58572961	Downstream (2-3kb)	TACSTD2	protein_coding
chr15	90165714	90166108	Promoter (<=1kb)	RN7SL346P	misc_RNA
chr15	90190994	90191297	Promoter (<=1kb)	SEMA4B	protein_coding
chr15	90212585	90212794	Intron (ENST00000559322.5/ENSG00000185033.14, intron 2 of 3)	SEMA4B	protein_coding
chr15	90489648	90489883	Intron (ENST00000268182.10/ENSG00000140575.13, intron 33 of 37)	IQGAP1	protein_coding
chr15	90954672	90954920	Promoter (<=1kb)	RCCD1	protein_coding
chr15	90967319	90967494	Promoter (<=1kb)	PRC1-AS1	antisense
chr15	91856520	91856745	Intron (ENST00000318445.11/ENSG00000176463.14, intron 1 of 9)	SLCO3A1	protein_coding
chr15	91866793	91867250	Intron (ENST00000318445.11/ENSG00000176463.14, intron 1 of 9)	SLCO3A1	protein_coding
chr15	92623450	92623702	Intron (ENST00000553393.5/ENSG00000185442.13, intron 2 of 2)	RP11-386M24.5	pseudogene
chr15	92809024	92809436	Promoter (<=1kb)	FAM174B	protein_coding
chr1	58755463	58755833	Intron (ENST00000637377.1/ENSG00000283445.1, intron 4 of 6)	JUN	protein_coding
chr15	92831771	92831986	Intron (ENST00000653163.1/ENSG00000272888.7, intron 1 of 4)	AC013394.2	processed_transcript
chr15	92904347	92904658	Promoter (<=1kb)	CHD2	protein_coding
chr15	92949970	92950247	Promoter (<=1kb)	CHD2	protein_coding
chr15	93831713	93831895	Intron (ENST00000557481.6/ENSG00000258754.8, intron 3 of 6)	CTD-3049M7.1	lincRNA
chr15	94493311	94493502	Intron (ENST00000658115.1/ENSG00000287950.1, intron 1 of 1)	MCTP2	protein_coding
chr15	94882265	94882474	Intron (ENST00000618611.4/ENSG00000277654.6, intron 1 of 3)	CTD-2576F9.2	lincRNA
chr15	95226950	95227190	Promoter (1-2kb)	AC104260.1	lncRNA
chr15	95260096	95260331	Intron (ENST00000659002.1/ENSG00000248441.7, intron 2 of 3)	AC104260.2	TEC
chr15	96273801	96274076	Promoter (1-2kb)	NR2F2-AS1	antisense
chr15	96327236	96327465	Promoter (<=1kb)	NR2F2-AS1	antisense
chr1	7470994	7471201	Intron (ENST00000303635.12/ENSG00000171735.19, intron 6 of 22)	RP4-549F15.1	antisense
chr1	58762965	58763187	Intron (ENST00000636386.1/ENSG00000283445.1, intron 1 of 3)	JUN	protein_coding
chr15	98683349	98683626	Intron (ENST00000649865.1/ENSG00000140443.15, intron 1 of 20)	AC118658.1	lncRNA
chr15	98760448	98760782	Intron (ENST00000649865.1/ENSG00000140443.15, intron 2 of 20)	MIR4714	miRNA
chr15	98897103	98897342	Promoter (<=1kb)	IGF1R	protein_coding
chr15	98903418	98903640	Intron (ENST00000649865.1/ENSG00000140443.15, intron 5 of 20)	IGF1R	protein_coding
chr15	99076633	99076870	Intron (ENST00000559468.1/ENSG00000259475.1, intron 2 of 3)	SYNM	protein_coding
chr15	99177826	99178018	Intron (ENST00000459771.5/ENSG00000103852.13, intron 8 of 12)	TTC23	protein_coding
chr15	99264211	99264454	Intron (ENST00000558879.5/ENSG00000168904.15, intron 2 of 2)	HSP90B2P	pseudogene
chr15	99455095	99455270	Distal Intergenic	RP11-20G13.1	lincRNA
chr15	99486243	99486540	Distal Intergenic	AC015660.5	lncRNA
chr15	99967806	99968132	Distal Intergenic	CTD-3076O17.1	antisense
chr1	58848654	58848829	Intron (ENST00000653297.1/ENSG00000234807.7, intron 1 of 1)	RP11-63G10.2	lincRNA
chr15	100341834	100342086	Promoter (<=1kb)	ADAMTS17	protein_coding
chr15	100631808	100632017	Intron (ENST00000332783.11/ENSG00000183475.12, intron 5 of 5)	Y_RNA	misc_RNA
chr15	100849659	100849953	Promoter (<=1kb)	RP11-66B24.2	lincRNA
chr15	100877460	100877825	Promoter (<=1kb)	ALDH1A3	protein_coding
chr15	100929533	100929859	Intron (ENST00000527698.1/ENSG00000154237.13, intron 2 of 2)	LRRK1	protein_coding
chr15	101008337	101008572	Intron (ENST00000388948.8/ENSG00000154237.13, intron 6 of 33)	LRRK1	protein_coding
chr15	101088911	101089112	Distal Intergenic	RP11-505E24.2	antisense
chr15	101188977	101189251	Promoter (<=1kb)	CHSY1	protein_coding
chr15	101251797	101252427	Promoter (<=1kb)	CHSY1	protein_coding
chr15	101358935	101359281	Intron (ENST00000558951.5/ENSG00000140479.17, intron 1 of 3)	PCSK6	protein_coding
chr1	58922404	58922678	Intron (ENST00000669325.1/ENSG00000232453.7, intron 1 of 4)	RP4-794H19.1	lincRNA
chr15	101579986	101580193	Promoter (1-2kb)	RP11-14C10.2	pseudogene
chr15	101616004	101616388	Promoter (1-2kb)	AC090164.5	lncRNA
chr15	101652040	101652469	Promoter (<=1kb)	TM2D3	protein_coding
chr15	101692904	101693154	Intron (ENST00000335968.8/ENSG00000185418.16, intron 10 of 18)	TARSL2	protein_coding
chr15	101724154	101724373	Promoter (<=1kb)	TARSL2	protein_coding
chr16	178504	178679	Promoter (<=1kb)	Y_RNA	misc_RNA
chr16	354296	354549	Promoter (1-2kb)	AXIN1	protein_coding
chr16	365790	366023	Downstream (<1kb)	MRPL28	protein_coding
chr16	592541	592867	Intron (ENST00000569575.5/ENSG00000197562.10, intron 2 of 5)	RAB40C	protein_coding
chr16	593565	593786	Intron (ENST00000569575.5/ENSG00000197562.10, intron 2 of 5)	RAB40C	protein_coding
chr1	58929711	58929891	Promoter (<=1kb)	RP4-794H19.1	lincRNA
chr16	622113	622551	Intron (ENST00000569575.5/ENSG00000197562.10, intron 4 of 5)	RAB40C	protein_coding
chr16	636160	636566	Promoter (<=1kb)	C16orf13	protein_coding
chr16	648820	648995	Promoter (<=1kb)	AL022341.3	antisense
chr16	676740	677263	Promoter (<=1kb)	RHBDL1	protein_coding
chr16	807711	807886	Distal Intergenic	GNG13	protein_coding
chr16	970831	971045	Promoter (<=1kb)	LMF1	protein_coding
chr16	1037109	1037311	Distal Intergenic	RP11-161M6.5	lincRNA
chr16	1420625	1420884	Promoter (<=1kb)	C16orf91	protein_coding
chr16	1611826	1612285	Promoter (<=1kb)	IFT140	protein_coding
chr16	1628851	1629059	Intron (ENST00000397412.7/ENSG00000007545.15, intron 3 of 20)	LA16c-395F10.1	antisense
chr1	59015826	59016078	Intron (ENST00000634502.1/ENSG00000237352.4, intron 3 of 13)	RP11-145M4.3	lincRNA
chr16	1689234	1689424	Promoter (<=1kb)	AL031009.1	TEC
chr16	1701495	1701733	3' UTR	MAPK8IP3	protein_coding
chr16	1821863	1822064	Promoter (<=1kb)	HAGH	protein_coding
chr16	1827371	1827709	Promoter (<=1kb)	FAHD1	protein_coding
chr16	1910520	1910713	Downstream (<1kb)	HS3ST6	protein_coding
chr16	1913366	1913580	Intron (ENST00000454677.2/ENSG00000162040.6, intron 1 of 1)	HS3ST6	protein_coding
chr16	2009912	2010134	Promoter (<=1kb)	NPW	protein_coding
chr16	2047521	2047696	Promoter (<=1kb)	NTHL1	protein_coding
chr16	2088795	2089152	Promoter (1-2kb)	MIR1225	miRNA
chr16	2163165	2163544	Promoter (<=1kb)	TRAF7	protein_coding
chr1	59296703	59297049	Promoter (<=1kb)	FGGY	protein_coding
chr16	2176352	2176696	3' UTR	TRAF7	protein_coding
chr16	2205760	2205939	Promoter (<=1kb)	MLST8	protein_coding
chr16	2474084	2474259	Promoter (<=1kb)	TBC1D24	protein_coding
chr16	2531824	2532107	Promoter (<=1kb)	MIR3178	miRNA
chr16	2533329	2533517	Promoter (1-2kb)	MIR3178	miRNA
chr16	2752542	2752907	Promoter (<=1kb)	SRRM2	protein_coding
chr16	2836108	2836426	Intron (ENST00000570670.5/ENSG00000162078.11, intron 3 of 3)	PRSS30P	pseudogene
chr16	2916115	2916303	Promoter (1-2kb)	FLYWCH1	protein_coding
chr16	3024094	3024465	Promoter (<=1kb)	HCFC1R1	protein_coding
chr16	3283261	3283511	Promoter (<=1kb)	ZNF263	protein_coding
chr1	59730273	59730525	Intron (ENST00000634606.1/ENSG00000172456.17, intron 12 of 16)	MIR4711	miRNA
chr16	3500850	3501025	Promoter (<=1kb)	CLUAP1	protein_coding
chr16	3509630	3509812	Promoter (<=1kb)	CLUAP1	protein_coding
chr16	3618048	3618223	Intron (ENST00000570769.5/ENSG00000213918.10, intron 1 of 11)	DNASE1	protein_coding
chr16	4051736	4052021	Intron (ENST00000294016.8/ENSG00000162104.10, intron 2 of 10)	ADCY9	protein_coding
chr16	4140724	4140999	Distal Intergenic	RP11-95P2.4	pseudogene
chr16	4183728	4183975	Promoter (<=1kb)	RP11-95P2.3	lincRNA
chr16	4253729	4254136	Promoter (<=1kb)	RP11-95P2.1	lincRNA
chr16	4307485	4307660	Distal Intergenic	GLIS2	protein_coding
chr16	4320569	4320753	Intron (ENST00000262366.7/ENSG00000126603.8, intron 1 of 7)	GLIS2	protein_coding
chr16	4734150	4734492	Promoter (<=1kb)	C16orf71	protein_coding
chr1	59765130	59765354	Intron (ENST00000634606.1/ENSG00000172456.17, intron 14 of 16)	FGGY	protein_coding
chr16	4922712	4922896	Intron (ENST00000345988.7/ENSG00000118898.16, intron 1 of 21)	PPL	protein_coding
chr16	4999554	4999729	Intron (ENST00000251170.12/ENSG00000103184.12, intron 8 of 15)	RP11-165E7.1	processed_transcript
chr16	7344919	7345094	Intron (ENST00000641259.1/ENSG00000078328.20, intron 7 of 19)	RBFOX1	protein_coding
chr16	8661003	8661325	Distal Intergenic	AC007224.2	TEC
chr16	8716612	8716921	Intron (ENST00000564714.5/ENSG00000183044.12, intron 1 of 5)	ABAT	protein_coding
chr16	8730293	8730554	Promoter (1-2kb)	RNU7-63P	pseudogene
chr16	8867931	8868185	Promoter (<=1kb)	CARHSP1	protein_coding
chr16	8962600	8962810	Promoter (<=1kb)	USP7	protein_coding
chr16	9068319	9068604	Promoter (<=1kb)	RP11-473I1.6	lincRNA
chr16	10308626	10308902	Distal Intergenic	ATF7IP2	protein_coding
chr1	60640368	60640543	Promoter (<=1kb)	RP11-776H12.1	lincRNA
chr16	10429356	10429588	Promoter (<=1kb)	ATF7IP2	protein_coding
chr16	10536804	10537109	Intron (ENST00000359543.8/ENSG00000213853.10, intron 4 of 4)	RP11-27M24.1	antisense
chr16	10594611	10594965	Distal Intergenic	EMP2	protein_coding
chr16	10616705	10616910	Distal Intergenic	EMP2	protein_coding
chr16	11483657	11483832	Intron (ENST00000598234.6/ENSG00000188897.9, intron 16 of 65)	CTD-3088G3.8	protein_coding
chr16	11497409	11497662	Intron (ENST00000598234.6/ENSG00000188897.9, intron 10 of 65)	CTD-3088G3.8	protein_coding
chr16	11562504	11562727	Intron (ENST00000571688.5/ENSG00000189067.12, intron 1 of 3)	LITAF	protein_coding
chr16	11627919	11628181	Promoter (1-2kb)	LITAF	protein_coding
chr16	11658996	11659304	Distal Intergenic	SNN	protein_coding
chr16	11742752	11742978	Promoter (<=1kb)	TXNDC11	protein_coding
chr1	61038646	61038821	Intron (ENST00000371191.5/ENSG00000162599.17, intron 1 of 10)	NFIA	protein_coding
chr16	11898700	11898875	Promoter (<=1kb)	GSPT1	protein_coding
chr16	12256347	12256579	Intron (ENST00000566228.6/ENSG00000048471.14, intron 14 of 20)	ACA64	snoRNA
chr16	12274525	12274700	Intron (ENST00000566228.6/ENSG00000048471.14, intron 14 of 20)	ACA64	snoRNA
chr16	13873452	13873627	Distal Intergenic	ERCC4	protein_coding
chr16	14358769	14358992	Distal Intergenic	RP11-65J21.1	lincRNA
chr16	14364397	14364800	Intron (ENST00000566054.1/ENSG00000260009.1, intron 1 of 1)	RP11-65J21.1	lincRNA
chr16	14398432	14398630	Distal Intergenic	RP11-65J21.4	lincRNA
chr16	14400491	14400708	Distal Intergenic	RP11-65J21.4	lincRNA
chr16	15148920	15149095	Promoter (1-2kb)	Y_RNA	misc_RNA
chr16	15192915	15193125	Distal Intergenic	hsa-mir-3180-4	miRNA
chr1	8004794	8004999	Exon (ENST00000641354.1/ENSG00000284747.1, exon 6 of 6)	AL034417.3	lncRNA
chr1	61077891	61078094	Promoter (<=1kb)	NFIA	protein_coding
chr16	15644222	15644495	Promoter (<=1kb)	MIR484	miRNA
chr16	16068906	16069182	Intron (ENST00000399408.6/ENSG00000103222.19, intron 13 of 31)	ABCC1	protein_coding
chr16	17633208	17633413	Distal Intergenic	RP11-916L7.1	lincRNA
chr16	18926303	18926640	Promoter (<=1kb)	SMG1	protein_coding
chr16	18962529	18962777	Distal Intergenic	TMC7	protein_coding
chr16	19138603	19138831	Intron (ENST00000564808.6/ENSG00000261427.6, intron 4 of 5)	RP11-626G11.3	antisense
chr16	19160665	19160861	Intron (ENST00000564808.6/ENSG00000261427.6, intron 4 of 5)	SYT17	protein_coding
chr16	19251636	19251876	Intron (ENST00000355377.7/ENSG00000103528.17, intron 7 of 7)	CLEC19A	protein_coding
chr16	19525232	19525407	Promoter (1-2kb)	CCP110	protein_coding
chr16	19543814	19543996	Promoter (1-2kb)	CCP110	protein_coding
chr1	61141613	61141849	Intron (ENST00000371191.5/ENSG00000162599.17, intron 2 of 10)	NFIA	protein_coding
chr16	19879306	19879605	Intron (ENST00000300571.7/ENSG00000167191.12, intron 1 of 3)	GPRC5B	protein_coding
chr16	19935702	19935903	Distal Intergenic	GPRC5B	protein_coding
chr16	20519364	20519539	Distal Intergenic	ACSM2B	protein_coding
chr16	20865787	20866130	Intron (ENST00000564349.5/ENSG00000196678.14, intron 2 of 9)	DCUN1D3	protein_coding
chr16	21300811	21301039	Promoter (<=1kb)	CRYM-AS1	lincRNA
chr16	21301609	21301804	Promoter (<=1kb)	CRYM-AS1	lincRNA
chr16	21953157	21953375	Promoter (<=1kb)	UQCRC2	protein_coding
chr16	21998646	21998830	Promoter (<=1kb)	CTD-2649C14.1	pseudogene
chr16	22026523	22026733	Intron (ENST00000567004.1/ENSG00000185716.12, intron 1 of 1)	C16orf52	protein_coding
chr16	22065334	22065590	Intron (ENST00000567004.1/ENSG00000185716.12, intron 1 of 1)	C16orf52	protein_coding
chr1	61338574	61338751	Intron (ENST00000371191.5/ENSG00000162599.17, intron 4 of 10)	NFIA	protein_coding
chr16	22314760	22315069	Promoter (<=1kb)	POLR3E	protein_coding
chr16	22649059	22649234	Distal Intergenic	RP11-105C19.1	lincRNA
chr16	22915085	22915358	3' UTR	HS3ST2	protein_coding
chr16	23072935	23073232	Promoter (<=1kb)	USP31	protein_coding
chr16	23082261	23082436	Intron (ENST00000219689.11/ENSG00000103404.14, intron 12 of 15)	USP31	protein_coding
chr16	23142300	23142648	Intron (ENST00000219689.11/ENSG00000103404.14, intron 1 of 15)	USP31	protein_coding
chr16	23149570	23149831	Promoter (<=1kb)	USP31	protein_coding
chr16	23279779	23280058	Promoter (1-2kb)	SCNN1B	protein_coding
chr16	23547713	23547914	Intron (ENST00000449606.5/ENSG00000103356.15, intron 2 of 8)	EARS2	protein_coding
chr16	23768686	23768920	Distal Intergenic	AC012317.2	TEC
chr1	61585861	61586051	Downstream (1-2kb)	AC099791.4	lncRNA
chr16	23771091	23771368	Distal Intergenic	AC012317.2	TEC
chr16	24125634	24125913	Intron (ENST00000321728.12/ENSG00000166501.14, intron 9 of 16)	PRKCB	protein_coding
chr16	24381823	24382066	Distal Intergenic	RNU7-24P	snRNA
chr16	24589978	24590282	Distal Intergenic	TNRC6A	protein_coding
chr16	25026664	25026920	Distal Intergenic	RP11-266L9.4	pseudogene
chr16	25279583	25279774	Distal Intergenic	ZKSCAN2-DT	lncRNA
chr16	27195410	27195684	Distal Intergenic	KDM8	protein_coding
chr16	27317302	27317633	Promoter (1-2kb)	IL4R	protein_coding
chr16	27323114	27323353	Intron (ENST00000566117.5/ENSG00000077238.14, intron 1 of 3)	IL4R	protein_coding
chr16	27408821	27409090	Intron (ENST00000564089.5/ENSG00000103522.16, intron 2 of 9)	IL21R	protein_coding
chr1	61742141	61742456	Promoter (<=1kb)	INADL	protein_coding
chr16	27414776	27415038	Intron (ENST00000564089.5/ENSG00000103522.16, intron 2 of 9)	IL21R	protein_coding
chr16	27458360	27458553	Downstream (1-2kb)	GTF3C1	protein_coding
chr16	27920684	27920920	Intron (ENST00000447459.7/ENSG00000169181.13, intron 2 of 6)	GSG1L	protein_coding
chr16	28537163	28537458	Promoter (1-2kb)	NUPR1	protein_coding
chr16	28553833	28554084	Promoter (<=1kb)	CCDC101	protein_coding
chr16	28596222	28596481	Promoter (<=1kb)	SULT1A2	protein_coding
chr16	28623271	28623633	Promoter (<=1kb)	SULT1A1	protein_coding
chr16	28636583	28636809	Promoter (<=1kb)	NPIPB8	protein_coding
chr16	28824150	28824325	Promoter (<=1kb)	ATXN2L	protein_coding
chr16	29290819	29291019	Promoter (<=1kb)	SNX29P2	lincRNA
chr1	61959560	61959735	Intron (ENST00000642238.1/ENSG00000132849.20, intron 27 of 43)	INADL	protein_coding
chr16	29595233	29595420	Promoter (<=1kb)	RP11-345J4.8	pseudogene
chr16	30065312	30065757	Promoter (<=1kb)	ALDOA	protein_coding
chr16	30395930	30396130	Promoter (<=1kb)	2022-09-01	protein_coding
chr16	30417905	30418231	Promoter (1-2kb)	SNORA42	snoRNA
chr16	30445396	30445628	Promoter (<=1kb)	SEPHS2	protein_coding
chr16	30469649	30469844	Promoter (1-2kb)	Y_RNA	misc_RNA
chr16	30490288	30490539	Promoter (<=1kb)	RP11-297C4.2	antisense
chr16	30699009	30699250	Promoter (<=1kb)	SRCAP	protein_coding
chr16	30814276	30814503	Promoter (1-2kb)	RF00017	misc_RNA
chr16	30950126	30950522	Promoter (<=1kb)	ORAI3	protein_coding
chr1	62276820	62277051	Intron (ENST00000371153.9/ENSG00000132854.19, intron 2 of 9)	KANK4	protein_coding
chr16	31094497	31095054	Promoter (<=1kb)	VKORC1	protein_coding
chr16	31108178	31108684	Promoter (<=1kb)	BCKDK	protein_coding
chr16	31138548	31138746	Promoter (1-2kb)	PRSS36	protein_coding
chr16	31215725	31216049	Promoter (<=1kb)	PYDC1	protein_coding
chr16	31275045	31275483	Promoter (<=1kb)	ITGAM	protein_coding
chr16	31284864	31285039	Intron (ENST00000648685.1/ENSG00000169896.18, intron 12 of 29)	ITGAM	protein_coding
chr16	31459215	31459462	Promoter (<=1kb)	ARMC5	protein_coding
chr16	31508251	31508526	Promoter (<=1kb)	C16orf58	protein_coding
chr16	32842328	32842532	Distal Intergenic	RP11-989E6.1	pseudogene
chr16	34572540	34573248	Distal Intergenic	FP325313.2	unprocessed_pseudogene
chr1	63578035	63578230	Intron (ENST00000478138.1/ENSG00000142856.16, intron 1 of 4)	PGM1	protein_coding
chr16	34573898	34574406	Distal Intergenic	FP325313.2	unprocessed_pseudogene
chr16	34581241	34581773	Distal Intergenic	FP325313.2	unprocessed_pseudogene
chr16	34582239	34582417	Distal Intergenic	FP325313.2	unprocessed_pseudogene
chr16	34582752	34583250	Distal Intergenic	FP325313.2	unprocessed_pseudogene
chr16	34584638	34584996	Distal Intergenic	FP325313.2	unprocessed_pseudogene
chr16	34585681	34586135	Distal Intergenic	FP325313.2	unprocessed_pseudogene
chr16	34586791	34586995	Distal Intergenic	FP325313.2	unprocessed_pseudogene
chr16	34587122	34587393	Distal Intergenic	FP325313.2	unprocessed_pseudogene
chr16	34587947	34588280	Distal Intergenic	FP325313.2	unprocessed_pseudogene
chr16	34592634	34592879	Distal Intergenic	FP325313.2	unprocessed_pseudogene
chr1	63593582	63594008	Promoter (<=1kb)	PGM1	protein_coding
chr16	34593006	34593542	Distal Intergenic	FP325313.2	unprocessed_pseudogene
chr16	34594938	34595343	Distal Intergenic	FP325313.2	unprocessed_pseudogene
chr16	35468732	35468910	Distal Intergenic	RP11-80F22.9	pseudogene
chr16	35468989	35469164	Distal Intergenic	RP11-80F22.9	pseudogene
chr16	46380733	46381170	Distal Intergenic	ANKRD26P1	pseudogene
chr16	46386325	46386550	Distal Intergenic	ANKRD26P1	pseudogene
chr16	46387787	46388053	Distal Intergenic	ANKRD26P1	pseudogene
chr16	46388562	46388922	Distal Intergenic	ANKRD26P1	pseudogene
chr16	46389606	46390051	Distal Intergenic	ANKRD26P1	pseudogene
chr16	46390239	46390882	Distal Intergenic	ANKRD26P1	pseudogene
chr1	64263253	64263590	Intron (ENST00000611228.4/ENSG00000177414.13, intron 9 of 9)	UBE2U	protein_coding
chr16	46394464	46395002	Distal Intergenic	ANKRD26P1	pseudogene
chr16	46398788	46399032	Distal Intergenic	ANKRD26P1	pseudogene
chr16	46399140	46399651	Distal Intergenic	ANKRD26P1	pseudogene
chr16	46400006	46400262	Distal Intergenic	ANKRD26P1	pseudogene
chr16	46400447	46400786	Distal Intergenic	ANKRD26P1	pseudogene
chr16	46401294	46401639	Distal Intergenic	ANKRD26P1	pseudogene
chr16	46883952	46884127	Promoter (<=1kb)	GPT2	protein_coding
chr16	46918348	46918523	Intron (ENST00000340124.9/ENSG00000166123.14, intron 7 of 11)	GPT2	protein_coding
chr16	47059314	47059539	Distal Intergenic	RP11-169E6.3	pseudogene
chr16	48206727	48206902	Intron (ENST00000353782.9/ENSG00000121270.15, intron 12 of 28)	ABCC11	protein_coding
chr1	8211938	8212403	Intron (ENST00000670361.1/ENSG00000227634.3, intron 4 of 4)	RP11-431K24.3	lincRNA
chr1	64316038	64316213	Distal Intergenic	RNU7-62P	snRNA
chr16	48462298	48462605	Distal Intergenic	RP11-44I10.5	pseudogene
chr16	48585598	48585806	Intron (ENST00000563994.1/ENSG00000261267.1, intron 2 of 2)	RPS2P44	pseudogene
chr16	48971795	48972104	Distal Intergenic	RP11-98C8.1	pseudogene
chr16	50696755	50697041	Promoter (<=1kb)	NOD2	protein_coding
chr16	50754882	50755161	Intron (ENST00000569418.5/ENSG00000083799.17, intron 5 of 17)	CYLD	protein_coding
chr16	53041734	53042036	Intron (ENST00000562178.1/ENSG00000277639.2, intron 2 of 2)	AC007906.2	protein_coding
chr16	53052577	53052807	Promoter (<=1kb)	AC007906.2	protein_coding
chr16	53142866	53143070	Intron (ENST00000447540.5/ENSG00000177200.17, intron 1 of 38)	CHD9	protein_coding
chr16	53378125	53378400	Promoter (<=1kb)	RP11-44F14.2	lincRNA
chr16	53397166	53397415	Distal Intergenic	AC007342.9	TEC
chr1	64343682	64343857	Distal Intergenic	RNU7-62P	snRNA
chr16	53449871	53450119	Promoter (1-2kb)	RP11-44F14.5	sense_intronic
chr16	53768529	53768938	Intron (ENST00000636491.1/ENSG00000140718.21, intron 2 of 9)	FTO	protein_coding
chr16	53839201	53839409	Intron (ENST00000636491.1/ENSG00000140718.21, intron 4 of 9)	FTO	protein_coding
chr16	53888526	53888710	Promoter (<=1kb)	FTO	protein_coding
chr16	54847224	54847488	Promoter (<=1kb)	AC106742.1	lncRNA
chr16	55039585	55039782	Distal Intergenic	AC109136.1	lncRNA
chr16	55568229	55568461	Promoter (1-2kb)	CAPNS2	protein_coding
chr16	56608408	56608607	Promoter (<=1kb)	MT2A	protein_coding
chr16	56682148	56682363	Promoter (<=1kb)	MT1X	protein_coding
chr16	57260818	57260998	Intron (ENST00000613167.4/ENSG00000102934.10, intron 2 of 3)	PLLP	protein_coding
chr1	64995379	64995632	Intron (ENST00000654678.1/ENSG00000226891.9, intron 1 of 7)	RP11-182I10.3	lincRNA
chr16	57277613	57277800	Intron (ENST00000613167.4/ENSG00000102934.10, intron 1 of 3)	PLLP	protein_coding
chr16	57317762	57317937	Distal Intergenic	CTC-661I16.1	pseudogene
chr16	57447345	57447617	Promoter (<=1kb)	CIAPIN1	protein_coding
chr16	57619918	57620222	Promoter (<=1kb)	GPR56	protein_coding
chr16	58280541	58280833	3' UTR	PRSS54	protein_coding
chr16	58613066	58613336	Intron (ENST00000317147.10/ENSG00000125107.18, intron 1 of 48)	CNOT1	protein_coding
chr16	58630084	58630259	Promoter (<=1kb)	CNOT1	protein_coding
chr16	59988681	59988957	Intron (ENST00000568279.2/ENSG00000261807.2, intron 1 of 3)	RP11-430C1.2	pseudogene
chr16	60295533	60295742	Distal Intergenic	RP11-354I13.2	lincRNA
chr16	61323421	61323671	Distal Intergenic	RP11-51O6.1	pseudogene
chr1	65067740	65068033	Promoter (<=1kb)	RP4-535B20.1	lincRNA
chr16	61457746	61458015	Distal Intergenic	AC092125.2	lncRNA
chr16	61833917	61834178	Intron (ENST00000577730.5/ENSG00000150394.14, intron 3 of 11)	CDH8	protein_coding
chr16	62014300	62014487	Intron (ENST00000577730.5/ENSG00000150394.14, intron 1 of 11)	CDH8	protein_coding
chr16	62234294	62234516	Distal Intergenic	RNU6-21P	snRNA
chr16	62253931	62254167	Distal Intergenic	RNU6-21P	snRNA
chr16	62445882	62446072	Distal Intergenic	AC009161.1	pseudogene
chr16	62690163	62690350	Distal Intergenic	AC009110.1	lincRNA
chr16	63655956	63656219	Distal Intergenic	RP11-368L12.1	lincRNA
chr16	65735642	65735894	Distal Intergenic	RP11-513N24.1	lincRNA
chr16	65769093	65769331	Distal Intergenic	RP11-513N24.1	lincRNA
chr1	65148519	65148900	Promoter (<=1kb)	AK4	protein_coding
chr16	66865805	66866238	Intron (ENST00000561579.6/ENSG00000159593.15, intron 1 of 8)	NAE1	protein_coding
chr16	66953428	66953705	Intron (ENST00000566869.1/ENSG00000265408.1, intron 2 of 3)	CES3	protein_coding
chr16	67170231	67170620	Promoter (<=1kb)	NOL3	protein_coding
chr16	67178056	67178567	Promoter (<=1kb)	KIAA0895L	protein_coding
chr16	67397952	67398162	Promoter (1-2kb)	ZDHHC1	protein_coding
chr16	67544504	67544709	Promoter (<=1kb)	FAM65A	protein_coding
chr16	67562176	67562418	Promoter (<=1kb)	CTD-2012K14.7	antisense
chr16	67842484	67842726	Promoter (<=1kb)	CENPT	protein_coding
chr16	67961726	67961958	Intron (ENST00000316341.8/ENSG00000124067.17, intron 2 of 23)	SLC12A4	protein_coding
chr16	67966254	67966527	Promoter (<=1kb)	SLC12A4	protein_coding
chr1	66539529	66539755	Intron (ENST00000237247.10/ENSG00000118473.22, intron 2 of 26)	SGIP1	protein_coding
chr16	68023200	68023443	Promoter (<=1kb)	DUS2	protein_coding
chr16	68275686	68275929	Promoter (<=1kb)	SLC7A6	protein_coding
chr16	68636018	68636258	Promoter (<=1kb)	CDH3	protein_coding
chr16	68658438	68658824	Intron (ENST00000429102.6/ENSG00000062038.14, intron 2 of 15)	RP11-615I2.3	pseudogene
chr16	68668213	68668685	Intron (ENST00000429102.6/ENSG00000062038.14, intron 2 of 15)	CDH3	protein_coding
chr16	68707383	68707610	Intron (ENST00000569080.1/ENSG00000062038.14, intron 1 of 1)	CDH3	protein_coding
chr16	68786660	68786892	Intron (ENST00000612417.4/ENSG00000039068.19, intron 2 of 13)	CDH1	protein_coding
chr16	68936851	68937234	Exon (ENST00000568179.1/ENSG00000266801.1, exon 2 of 2)	RP11-521L9.2	sense_intronic
chr16	69660233	69660472	Intron (ENST00000426654.6/ENSG00000102908.22, intron 8 of 15)	NFAT5	protein_coding
chr16	70114075	70114368	Promoter (<=1kb)	PDPR	protein_coding
chr1	66556433	66556611	Intron (ENST00000237247.10/ENSG00000118473.22, intron 2 of 26)	SGIP1	protein_coding
chr16	70141592	70141796	Intron (ENST00000288050.8/ENSG00000090857.13, intron 11 of 18)	PDPR	protein_coding
chr16	70382284	70382525	Intron (ENST00000566960.1/ENSG00000260111.1, intron 1 of 1)	RP11-529K1.4	antisense
chr16	70700119	70700418	Promoter (<=1kb)	VAC14	protein_coding
chr16	70715081	70715506	Promoter (1-2kb)	AC020763.3	TEC
chr16	71483997	71484305	Promoter (<=1kb)	ZNF19	protein_coding
chr16	71542460	71542710	Promoter (<=1kb)	RP11-510M2.5	sense_intronic
chr16	71836677	71836892	Distal Intergenic	RP11-417N10.3	pseudogene
chr16	71884022	71884225	Promoter (<=1kb)	ZNF821	protein_coding
chr16	72008507	72008986	Promoter (<=1kb)	DHODH	protein_coding
chr16	72627305	72627506	Promoter (<=1kb)	AC004158.2	lincRNA
chr1	66934415	66934680	Promoter (1-2kb)	MIER1	protein_coding
chr16	72973059	72973258	Promoter (<=1kb)	AC132068.1	TEC
chr16	72987409	72987658	Intron (ENST00000268489.10/ENSG00000140836.17, intron 1 of 9)	AC132068.1	TEC
chr16	73232468	73232708	Promoter (<=1kb)	AC140912.1	lincRNA
chr16	73703974	73704194	Intron (ENST00000641206.2/ENSG00000140836.17, intron 1 of 17)	AC087565.2	lncRNA
chr16	74291813	74292117	Promoter (<=1kb)	AC009120.5	lncRNA
chr16	74606484	74607187	Promoter (<=1kb)	GLG1	protein_coding
chr16	74740990	74741193	Promoter (<=1kb)	FA2H	protein_coding
chr16	74813220	74813427	Distal Intergenic	RP11-787D11.1	pseudogene
chr16	74867765	74867998	Distal Intergenic	WDR59	protein_coding
chr16	75011595	75011897	Intron (ENST00000335325.8/ENSG00000186187.11, intron 1 of 4)	ZNRF1	protein_coding
chr1	67348113	67348487	Intron (ENST00000262345.5/ENSG00000081985.11, intron 8 of 15)	IL12RB2	protein_coding
chr16	75108865	75109266	Promoter (1-2kb)	RP11-252E2.1	antisense
chr16	75148697	75148985	Promoter (<=1kb)	ZFP1	protein_coding
chr16	75305311	75305742	Promoter (<=1kb)	CFDP1	protein_coding
chr16	75378149	75378438	Intron (ENST00000283882.4/ENSG00000153774.9, intron 5 of 6)	RP11-252K23.2	sense_intronic
chr16	75393813	75394127	Promoter (<=1kb)	CFDP1	protein_coding
chr16	75433129	75433496	Promoter (<=1kb)	CFDP1	protein_coding
chr16	75486015	75486368	Intron (ENST00000530512.3/ENSG00000203472.3, intron 1 of 1)	CHST6	protein_coding
chr16	75903468	75903643	Distal Intergenic	RNA5SP430	rRNA
chr16	77991819	77992001	Distal Intergenic	CLEC3A	protein_coding
chr16	78105570	78105810	Intron (ENST00000627394.2/ENSG00000186153.17, intron 1 of 4)	WWOX	protein_coding
chr1	67575945	67576152	Distal Intergenic	RP11-393N21.1	pseudogene
chr16	79008923	79009098	Intron (ENST00000569332.5/ENSG00000186153.17, intron 7 of 7)	AC009145.4	TEC
chr16	79484467	79484668	Distal Intergenic	RP11-467I17.1	lincRNA
chr16	79658361	79658607	Distal Intergenic	RP11-345M22.1	lincRNA
chr16	79810893	79811107	Intron (ENST00000567966.1/ENSG00000261082.1, intron 1 of 1)	RP11-345M22.1	lincRNA
chr16	80006418	80006779	Distal Intergenic	RP11-148M9.1	lincRNA
chr16	80027119	80027569	Distal Intergenic	RP11-148M9.1	lincRNA
chr16	80552407	80552622	Promoter (<=1kb)	RP11-109P11.1	antisense
chr16	80727410	80727585	Intron (ENST00000570137.7/ENSG00000166446.15, intron 1 of 6)	CDYL2	protein_coding
chr16	80955168	80955359	Intron (ENST00000651611.1/ENSG00000286221.1, intron 1 of 1)	CMC2	protein_coding
chr16	81446563	81446823	Promoter (1-2kb)	CMIP	protein_coding
chr1	8351959	8352208	Downstream (<1kb)	RERE	protein_coding
chr1	67686631	67686952	Promoter (<=1kb)	GADD45A	protein_coding
chr16	81499659	81500014	Intron (ENST00000537098.7/ENSG00000153815.16, intron 1 of 20)	CMIP	protein_coding
chr16	81526926	81527193	Intron (ENST00000537098.7/ENSG00000153815.16, intron 1 of 20)	MIR7854	miRNA
chr16	81531485	81531806	Intron (ENST00000537098.7/ENSG00000153815.16, intron 1 of 20)	MIR7854	miRNA
chr16	81581111	81581407	Intron (ENST00000537098.7/ENSG00000153815.16, intron 1 of 20)	CMIP	protein_coding
chr16	81621378	81621734	Exon (ENST00000565029.5/ENSG00000153815.16, exon 2 of 2)	AC092135.1	TEC
chr16	81711536	81711827	3' UTR	CMIP	protein_coding
chr16	81797039	81797299	Promoter (1-2kb)	PLCG2	protein_coding
chr16	81908547	81908778	Exon (ENST00000564138.6/ENSG00000197943.10, exon 17 of 33)	PLCG2	protein_coding
chr16	81977457	81977653	Distal Intergenic	AC092142.2	lncRNA
chr16	83126289	83126498	Intron (ENST00000268613.14/ENSG00000140945.17, intron 5 of 14)	CTD-3253I12.1	antisense
chr1	67836855	67837110	Intron (ENST00000420587.5/ENSG00000232284.7, intron 1 of 9)	GNG12	protein_coding
chr16	83636980	83637168	Intron (ENST00000268613.14/ENSG00000140945.17, intron 9 of 14)	CDH13	protein_coding
chr16	83847707	83847882	Distal Intergenic	HSBP1	protein_coding
chr16	83956850	83957046	Promoter (<=1kb)	OSGIN1	protein_coding
chr16	84378648	84378859	Intron (ENST00000262429.8/ENSG00000064270.12, intron 1 of 26)	ATP2C2	protein_coding
chr16	84501126	84501632	Intron (ENST00000343629.11/ENSG00000140950.16, intron 1 of 7)	TLDC1	protein_coding
chr16	84643089	84643395	Distal Intergenic	KLHL36	protein_coding
chr16	84755096	84755307	Intron (ENST00000219473.11/ENSG00000103194.15, intron 4 of 13)	USP10	protein_coding
chr16	84899525	84899736	Intron (ENST00000262424.10/ENSG00000103196.12, intron 14 of 14)	CRISPLD2	protein_coding
chr16	85152678	85153034	Distal Intergenic	AC026469.1	lncRNA
chr16	85306240	85306415	Promoter (<=1kb)	MIR5093	miRNA
chr1	67846680	67846855	Intron (ENST00000420587.5/ENSG00000232284.7, intron 1 of 9)	GNG12	protein_coding
chr16	85360480	85360782	Intron (ENST00000637419.1/ENSG00000131149.19, intron 2 of 2)	GSE1	protein_coding
chr16	85365401	85365657	Intron (ENST00000637419.1/ENSG00000131149.19, intron 2 of 2)	GSE1	protein_coding
chr16	85384555	85384730	Intron (ENST00000637419.1/ENSG00000131149.19, intron 2 of 2)	GSE1	protein_coding
chr16	85384927	85385287	Intron (ENST00000637419.1/ENSG00000131149.19, intron 2 of 2)	GSE1	protein_coding
chr16	85395506	85395882	Intron (ENST00000637419.1/ENSG00000131149.19, intron 2 of 2)	GSE1	protein_coding
chr16	85514807	85515184	Intron (ENST00000637419.1/ENSG00000131149.19, intron 2 of 2)	AC133540.1	lncRNA
chr16	85635662	85635966	Intron (ENST00000635906.1/ENSG00000131149.19, intron 1 of 2)	GSE1	protein_coding
chr16	85645204	85645468	Intron (ENST00000635906.1/ENSG00000131149.19, intron 1 of 2)	GSE1	protein_coding
chr16	85920535	85920726	Intron (ENST00000268638.10/ENSG00000140968.11, intron 8 of 8)	MIR6774	miRNA
chr16	85933484	85933674	Promoter (1-2kb)	AC092723.5	lncRNA
chr1	68881514	68881689	Promoter (<=1kb)	AL033530.1	lncRNA
chr16	86783774	86784006	Distal Intergenic	AC130467.1	lncRNA
chr16	86814311	86814534	Distal Intergenic	AC130467.1	lncRNA
chr16	87383930	87384124	Promoter (<=1kb)	MAP1LC3B	protein_coding
chr16	87392104	87392341	Promoter (<=1kb)	FBXO31	protein_coding
chr16	87790030	87790322	Intron (ENST00000561567.1/ENSG00000260177.1, intron 1 of 1)	RP4-536B24.4	lincRNA
chr16	87806984	87807318	Promoter (<=1kb)	RP4-536B24.3	lincRNA
chr16	87853747	87854054	Intron (ENST00000565644.5/ENSG00000103257.9, intron 1 of 9)	SLC7A5	protein_coding
chr16	87860739	87860914	Intron (ENST00000565644.5/ENSG00000103257.9, intron 1 of 9)	SLC7A5	protein_coding
chr16	87924663	87924897	Intron (ENST00000649158.1/ENSG00000174990.7, intron 2 of 6)	CA5A	protein_coding
chr16	87950932	87951174	Promoter (<=1kb)	BANP	protein_coding
chr1	69055302	69055564	Promoter (<=1kb)	RP11-424D14.1	lincRNA
chr16	88510417	88510694	Intron (ENST00000319555.8/ENSG00000179588.9, intron 3 of 9)	RP11-21B21.4	antisense
chr16	88633736	88633927	Distal Intergenic	ZC3H18	protein_coding
chr16	88831895	88832088	3' UTR	GALNS	protein_coding
chr16	88879521	88879846	Promoter (<=1kb)	CBFA2T3	protein_coding
chr16	88907827	88908114	Intron (ENST00000327483.9/ENSG00000129993.14, intron 1 of 10)	CBFA2T3	protein_coding
chr16	89150163	89150380	Promoter (<=1kb)	ACSF3	protein_coding
chr16	89458491	89458790	Promoter (<=1kb)	RP1-168P16.3	pseudogene
chr17	714747	714993	Promoter (<=1kb)	VPS53	protein_coding
chr17	925169	925405	Intron (ENST00000336868.8/ENSG00000167693.17, intron 1 of 7)	NXN	protein_coding
chr17	1075378	1075613	Intron (ENST00000302538.9/ENSG00000159842.15, intron 6 of 22)	ABR	protein_coding
chr1	70221249	70221452	Promoter (<=1kb)	SRSF11	protein_coding
chr17	1115191	1115366	Promoter (<=1kb)	ABR	protein_coding
chr17	1289820	1290044	Intron (ENST00000333813.4/ENSG00000184811.4, intron 1 of 2)	TUSC5	protein_coding
chr17	1597805	1597980	Intron (ENST00000301335.9/ENSG00000167703.14, intron 5 of 13)	RN7SL105P	misc_RNA
chr17	1724900	1725075	Promoter (<=1kb)	WDR81	protein_coding
chr17	1981597	1981787	Intron (ENST00000331238.7/ENSG00000185924.7, intron 1 of 1)	CTD-2545H1.2	antisense
chr17	1997354	1997649	Promoter (1-2kb)	CTD-2545H1.2	antisense
chr17	2336395	2336570	Promoter (<=1kb)	TSR1	protein_coding
chr17	2359639	2360017	Promoter (1-2kb)	SGSM2	protein_coding
chr17	2392996	2393231	Promoter (<=1kb)	MNT	protein_coding
chr17	2484887	2485163	Intron (ENST00000263092.11/ENSG00000127804.13, intron 2 of 9)	METTL16	protein_coding
chr1	70327808	70327983	Intron (ENST00000370944.9/ENSG00000118454.13, intron 2 of 12)	ANKRD13C	protein_coding
chr17	2563055	2563417	Distal Intergenic	RN7SL33P	misc_RNA
chr17	2593180	2593494	Promoter (<=1kb)	PAFAH1B1	protein_coding
chr17	2737098	2737341	Intron (ENST00000575506.3/ENSG00000261963.3, intron 1 of 3)	hsa-mir-1253	lincRNA
chr17	2949747	2950058	Intron (ENST00000637138.1/ENSG00000132359.15, intron 4 of 25)	CTD-3060P21.1	antisense
chr17	3206095	3206397	Promoter (1-2kb)	OR1A1	protein_coding
chr17	3723766	3724046	Promoter (<=1kb)	ITGAE	protein_coding
chr17	3921469	3921644	Downstream (2-3kb)	P2RX1	protein_coding
chr17	4187212	4187463	Promoter (<=1kb)	ANKFY1	protein_coding
chr17	4327747	4327933	Intron (ENST00000396981.6/ENSG00000132388.12, intron 1 of 5)	UBE2G1	protein_coding
chr17	4854342	4854712	Intron (ENST00000355280.11/ENSG00000141503.17, intron 1 of 31)	ATP6V0CP1	pseudogene
chr1	70332095	70332274	Intron (ENST00000370944.9/ENSG00000118454.13, intron 2 of 12)	ANKRD13C	protein_coding
chr17	4866595	4866770	Intron (ENST00000355280.11/ENSG00000141503.17, intron 1 of 31)	ATP6V0CP1	pseudogene
chr17	4967595	4967770	Promoter (<=1kb)	SPAG7	protein_coding
chr17	6190930	6191166	Promoter (<=1kb)	RP11-960B9.2	processed_transcript
chr17	6456927	6457140	Intron (ENST00000262483.13/ENSG00000091622.16, intron 19 of 19)	PITPNM3	protein_coding
chr17	6641029	6641204	Promoter (<=1kb)	TXNDC17	protein_coding
chr17	6642629	6642839	Promoter (<=1kb)	TXNDC17	protein_coding
chr17	7219859	7220156	Promoter (<=1kb)	ACADVL	protein_coding
chr17	7296366	7296655	Promoter (1-2kb)	YBX2	protein_coding
chr17	7315311	7315501	Promoter (<=1kb)	GPS2	protein_coding
chr17	7351766	7352128	Promoter (<=1kb)	KCTD11	protein_coding
chr1	72000823	72001141	Intron (ENST00000357731.10/ENSG00000172260.15, intron 1 of 6)	NEGR1	protein_coding
chr17	7354327	7354703	Promoter (<=1kb)	RP11-542C16.1	antisense
chr17	7439986	7440223	Promoter (<=1kb)	FGF11	protein_coding
chr17	7451090	7451267	Intron (ENST00000306071.7/ENSG00000170175.11, intron 7 of 10)	CHRNB1	protein_coding
chr17	7572387	7572598	Promoter (<=1kb)	EIF4A1	protein_coding
chr17	7583613	7583788	Promoter (<=1kb)	MPDU1	protein_coding
chr17	7685974	7686185	Promoter (<=1kb)	WRAP53	protein_coding
chr17	7835523	7835942	Distal Intergenic	KDM6B	protein_coding
chr17	7858014	7858287	Promoter (<=1kb)	CYB5D1	protein_coding
chr17	7867930	7868112	Intron (ENST00000576861.5/ENSG00000183011.13, intron 2 of 4)	AC104581.4	TEC
chr17	7915408	7915583	Promoter (<=1kb)	AC025335.1	antisense
chr1	72283598	72283852	Promoter (<=1kb)	AL513166.2	lncRNA
chr17	8138930	8139193	Downstream (1-2kb)	PER1	protein_coding
chr17	8156124	8156421	Promoter (<=1kb)	PER1	protein_coding
chr17	8173389	8173953	Promoter (<=1kb)	SNORD118	snoRNA
chr17	8630575	8630772	Promoter (<=1kb)	MYH10	protein_coding
chr17	8858022	8858278	Intron (ENST00000613555.4/ENSG00000276231.4, intron 1 of 19)	PIK3R6	protein_coding
chr17	9363491	9363683	Intron (ENST00000306357.9/ENSG00000170310.15, intron 7 of 7)	STX8	protein_coding
chr17	9979588	9979798	Intron (ENST00000437099.6/ENSG00000007237.18, intron 3 of 13)	GAS7	protein_coding
chr17	10073104	10073339	Intron (ENST00000323816.8/ENSG00000007237.18, intron 1 of 14)	GAS7	protein_coding
chr17	10205683	10205922	Distal Intergenic	GAS7	protein_coding
chr17	10622664	10622847	Exon (ENST00000587182.2/ENSG00000272975.1, exon 11 of 11)	MYH3	protein_coding
chr1	8878726	8879351	Promoter (<=1kb)	ENO1	protein_coding
chr1	72875663	72875880	Intron (ENST00000668734.1/ENSG00000225087.2, intron 1 of 4)	RP4-660H19.1	lincRNA
chr17	12039848	12040050	Intron (ENST00000582183.5/ENSG00000065559.15, intron 1 of 4)	RNU11-2P	snRNA
chr17	13562222	13562423	Intron (ENST00000284110.2/ENSG00000153976.3, intron 1 of 1)	HS3ST3A1	protein_coding
chr17	13580864	13581134	Intron (ENST00000284110.2/ENSG00000153976.3, intron 1 of 1)	HS3ST3A1	protein_coding
chr17	13775530	13775769	Promoter (1-2kb)	COX10-AS1	processed_transcript
chr17	14845673	14845908	Intron (ENST00000660746.1/ENSG00000238212.3, intron 3 of 3)	AC005863.2	lincRNA
chr17	15257369	15257601	Intron (ENST00000612492.4/ENSG00000109099.15, intron 3 of 4)	AC005703.6	TEC
chr17	15945132	15945457	Promoter (<=1kb)	ADORA2B	protein_coding
chr17	15963787	15964113	Intron (ENST00000304222.2/ENSG00000170425.3, intron 1 of 1)	ADORA2B	protein_coding
chr17	16215134	16215316	Promoter (<=1kb)	NCOR1	protein_coding
chr17	16380844	16381145	Promoter (<=1kb)	UBB	protein_coding
chr1	72892046	72892251	Intron (ENST00000668734.1/ENSG00000225087.2, intron 1 of 4)	RP4-660H19.1	lincRNA
chr17	17020189	17020411	Distal Intergenic	RP11-416I2.1	lincRNA
chr17	17156139	17156356	Promoter (1-2kb)	MPRIP	protein_coding
chr17	17296424	17296638	Distal Intergenic	NT5M	protein_coding
chr17	17685942	17686188	Intron (ENST00000353383.6/ENSG00000108557.19, intron 1 of 5)	RAI1	protein_coding
chr17	17913929	17914188	Intron (ENST00000581396.5/ENSG00000175662.17, intron 1 of 13)	TOM1L2	protein_coding
chr17	18087779	18087983	Promoter (<=1kb)	DRG2	protein_coding
chr17	18182912	18183447	Promoter (<=1kb)	ALKBH5	protein_coding
chr17	18314910	18315194	Promoter (<=1kb)	TOP3A	protein_coding
chr17	18363220	18363482	Promoter (<=1kb)	SHMT1	protein_coding
chr17	18850020	18850195	Intron (ENST00000441887.5/ENSG00000141127.15, intron 2 of 6)	PRPSAP2	protein_coding
chr1	73907166	73907341	Intron (ENST00000649962.1/ENSG00000285778.2, intron 1 of 3)	AL591463.1	lncRNA
chr17	19362568	19362743	Promoter (<=1kb)	B9D1	protein_coding
chr17	19362939	19363261	Promoter (<=1kb)	B9D1	protein_coding
chr17	19378018	19378388	Promoter (<=1kb)	B9D1	protein_coding
chr17	19648623	19648808	Promoter (<=1kb)	ALDH3A2	protein_coding
chr17	19753164	19753501	Promoter (1-2kb)	AC005722.4	pseudogene
chr17	19977739	19978045	Promoter (<=1kb)	AKAP10	protein_coding
chr17	19986850	19987123	Distal Intergenic	AKAP10	protein_coding
chr17	20908770	20909152	Intron (ENST00000439794.6/ENSG00000233098.9, intron 1 of 3)	RNASEH1P1	pseudogene
chr17	20961638	20961813	Promoter (1-2kb)	RP11-381P6.1	antisense
chr17	21317422	21317597	Distal Intergenic	MAP2K3	protein_coding
chr1	74160078	74160368	Intron (ENST00000395089.5/ENSG00000162620.16, intron 2 of 6)	LRRIQ3	protein_coding
chr17	21816003	21816238	Distal Intergenic	AC243725.1	unprocessed_pseudogene
chr17	22880038	22880309	Distal Intergenic	RP11-846F4.11	pseudogene
chr17	23016169	23016441	Distal Intergenic	RP11-846F4.11	pseudogene
chr17	24421335	24421616	Distal Intergenic	RP11-846F4.11	pseudogene
chr17	25788487	25788756	Distal Intergenic	RP11-260A9.1	pseudogene
chr17	25920065	25920346	Distal Intergenic	RP11-260A9.1	pseudogene
chr17	26594754	26595043	Distal Intergenic	RP11-260A9.1	pseudogene
chr17	26603750	26604384	Distal Intergenic	RP11-260A9.1	pseudogene
chr17	26619876	26620177	Distal Intergenic	RP11-260A9.1	pseudogene
chr17	26885642	26885929	Distal Intergenic	RP11-260A9.1	pseudogene
chr1	74986845	74987020	Distal Intergenic	RP11-93N20.1	lincRNA
chr17	27293832	27294197	Promoter (<=1kb)	WSB1	protein_coding
chr17	27331288	27331517	Promoter (1-2kb)	RP11-173M1.4	lincRNA
chr17	27349024	27349338	Intron (ENST00000656365.1/ENSG00000266313.2, intron 2 of 2)	RP11-173M1.5	pseudogene
chr17	27456291	27456531	Promoter (<=1kb)	KSR1	protein_coding
chr17	27497819	27498057	Intron (ENST00000644974.1/ENSG00000141068.14, intron 1 of 20)	KSR1	protein_coding
chr17	27519191	27519366	Intron (ENST00000644974.1/ENSG00000141068.14, intron 1 of 20)	RP11-720N19.1	pseudogene
chr17	28282673	28282978	Intron (ENST00000577198.5/ENSG00000265480.5, intron 2 of 2)	CTD-2008P7.5	pseudogene
chr17	28335530	28335792	Promoter (<=1kb)	TNFAIP1	protein_coding
chr17	28407638	28407937	Promoter (<=1kb)	SLC46A1	protein_coding
chr17	28576811	28577079	Promoter (<=1kb)	ALDOC	protein_coding
chr1	75092211	75092414	Distal Intergenic	RP11-510C10.4	lincRNA
chr17	28598786	28599077	Promoter (<=1kb)	SPAG5	protein_coding
chr17	28719774	28719964	Promoter (<=1kb)	RPL23A	protein_coding
chr17	28743009	28743301	Promoter (<=1kb)	AC010761.6	antisense
chr17	28880603	28880778	Promoter (1-2kb)	FLOT2	protein_coding
chr17	28896780	28897208	Promoter (<=1kb)	FLOT2	protein_coding
chr17	28903035	28903359	Promoter (<=1kb)	DHRS13	protein_coding
chr17	28951253	28951468	Promoter (<=1kb)	PHF12	protein_coding
chr17	29111862	29112076	3' UTR	MYO18A	protein_coding
chr17	29390123	29390420	Promoter (<=1kb)	TAOK1	protein_coding
chr17	29582004	29582251	Promoter (<=1kb)	GIT1	protein_coding
chr1	75371939	75372203	Intron (ENST00000370859.7/ENSG00000137968.16, intron 3 of 23)	RP11-87O11.1	pseudogene
chr17	29583818	29584159	Promoter (<=1kb)	GIT1	protein_coding
chr17	30040676	30041008	Intron (ENST00000423598.6/ENSG00000176927.15, intron 7 of 13)	EFCAB5	protein_coding
chr17	30510006	30510181	Promoter (<=1kb)	GOSR1	protein_coding
chr17	31052247	31052519	Promoter (1-2kb)	RP11-271K11.5	pseudogene
chr17	31072226	31072470	Intron (ENST00000580053.1/ENSG00000266865.6, intron 2 of 3)	RP11-271K11.5	pseudogene
chr17	31274294	31274581	Promoter (<=1kb)	OMG	protein_coding
chr17	31549753	31549947	Distal Intergenic	MIR193A	miRNA
chr17	31550112	31550304	Distal Intergenic	MIR193A	miRNA
chr17	31788239	31788528	Distal Intergenic	RP11-805L22.3	lincRNA
chr17	32834943	32835278	Intron (ENST00000318217.10/ENSG00000176658.17, intron 1 of 21)	Y_RNA	misc_RNA
chr1	76191085	76191293	Intron (ENST00000328299.4/ENSG00000184005.11, intron 1 of 4)	ST6GALNAC3	protein_coding
chr17	33017071	33017281	Intron (ENST00000225823.6/ENSG00000108684.14, intron 8 of 9)	SPACA3	protein_coding
chr17	34300005	34300252	Distal Intergenic	CCL11	protein_coding
chr17	35139010	35139288	Promoter (1-2kb)	NLE1	protein_coding
chr17	35373676	35373911	Promoter (<=1kb)	SLFN11	protein_coding
chr17	35393921	35394196	Distal Intergenic	RP11-686D22.5	lincRNA
chr17	35568714	35568933	Promoter (<=1kb)	RP11-1094M14.11	lincRNA
chr17	35639890	35640065	Intron (ENST00000616784.4/ENSG00000006125.18, intron 11 of 13)	AP2B1	protein_coding
chr17	35784841	35785173	Intron (ENST00000603067.5/ENSG00000270647.6, intron 1 of 3)	MMP28	protein_coding
chr17	36030479	36030677	Distal Intergenic	CCL23	protein_coding
chr17	36535502	36535792	Promoter (<=1kb)	PIGW	protein_coding
chr1	77157761	77157936	Intron (ENST00000370812.8/ENSG00000142892.15, intron 8 of 10)	PIGK	protein_coding
chr17	37305476	37305691	Intron (ENST00000616317.5/ENSG00000278540.5, intron 3 of 55)	ACACA	protein_coding
chr17	37361605	37361832	Intron (ENST00000616317.5/ENSG00000278540.5, intron 1 of 55)	ACACA	protein_coding
chr17	37551859	37552105	Intron (ENST00000612223.5/ENSG00000275066.5, intron 14 of 21)	SYNRG	protein_coding
chr17	38286604	38286921	Distal Intergenic	MRPL45	protein_coding
chr17	38296910	38297136	Promoter (<=1kb)	MRPL45	protein_coding
chr17	38449339	38449601	Intron (ENST00000633445.1/ENSG00000275832.5, intron 1 of 4)	AC244153.1	lncRNA
chr17	38523524	38523802	Distal Intergenic	SRCIN1	protein_coding
chr17	38674977	38675152	Promoter (<=1kb)	EPOP	protein_coding
chr17	39046772	39047051	Intron (ENST00000425901.2/ENSG00000214553.10, intron 4 of 4)	CTD-2206N4.4	pseudogene
chr17	39073967	39074181	Intron (ENST00000583447.5/ENSG00000263818.5, intron 4 of 4)	PLXDC1	protein_coding
chr1	77571598	77571829	Intron (ENST00000481346.5/ENSG00000036549.13, intron 8 of 10)	ZZZ3	protein_coding
chr17	39377686	39378012	Intron (ENST00000264658.11/ENSG00000108306.13, intron 1 of 14)	FBXL20	protein_coding
chr17	39872842	39873040	Intron (ENST00000348931.8/ENSG00000186075.12, intron 5 of 7)	ZPBP2	protein_coding
chr17	39947049	39947239	Distal Intergenic	LRRC3C	protein_coding
chr17	40099015	40099255	Promoter (1-2kb)	NR1D1	protein_coding
chr17	40140402	40140580	Promoter (<=1kb)	CASC3	protein_coding
chr17	40176787	40177119	Promoter (<=1kb)	RAPGEFL1	protein_coding
chr17	40194350	40194593	Promoter (<=1kb)	MIR6867	miRNA
chr17	40219829	40220004	Promoter (<=1kb)	WIPF2	protein_coding
chr17	40312347	40312739	Intron (ENST00000254066.10/ENSG00000131759.18, intron 1 of 8)	RARA	protein_coding
[truncated: 4,478 more rows]

## Sheet: Related to Fig 1E
seqnames	start	end	annotation	Gene_name	Gene_type
chr14	61750996	61751474	Promoter (<=1kb)	HIF1A-AS2	lincRNA
chr14	74953032	74953418	Promoter (<=1kb)	PGF	protein_coding
chr15	101616004	101616388	Promoter (1-2kb)	AC090164.5	lncRNA
chr2	74833620	74834073	Promoter (<=1kb)	HK2	protein_coding
chr3	146161167	146161535	Promoter (<=1kb)	PLOD2	protein_coding
chr3	149225251	149225591	Promoter (1-2kb)	AC093001.2	lncRNA
chr1	156660178	156660529	Promoter (<=1kb)	RP11-284F21.7	antisense
chr5	6765701	6766016	Promoter (<=1kb)	RP11-332J15.3	lincRNA
chr5	122076802	122077132	Promoter (<=1kb)	LOX	protein_coding
chr5	122078311	122078486	Promoter (<=1kb)	LOX	protein_coding
chr6	43769591	43769844	Promoter (<=1kb)	VEGFA	protein_coding
chr6	43771390	43771660	Promoter (<=1kb)	VEGFA	protein_coding
chr6	44073360	44073738	Promoter (<=1kb)	RP5-1120P11.3	lincRNA
chr6	113632349	113632750	Promoter (<=1kb)	RP11-367G18.1	lincRNA
chr7	55109387	55109681	Promoter (<=1kb)	EGFR	protein_coding
chr7	101126848	101127080	Promoter (<=1kb)	SERPINE1	protein_coding
chr7	116524701	116524941	Promoter (<=1kb)	CAV1	protein_coding
chr8	28401167	28401798	Promoter (<=1kb)	ZNF395	protein_coding
chr8	127795584	127795946	Promoter (<=1kb)	PVT1	processed_transcript
chr8	127853874	127854235	Promoter (<=1kb)	PVT1	processed_transcript
chr8	127854612	127854812	Promoter (<=1kb)	PVT1	processed_transcript
chr9	35673753	35674069	Promoter (<=1kb)	CA9	protein_coding
chr11	1830660	1831042	Promoter (<=1kb)	SYT8	protein_coding
