# Supplementary material for: RP11‐367G18.1 V2 enhances clear cell renal cell carcinoma progression via induction of epithelial–mesenchymal transition
Source: Cancer Med. 2023 Feb 27;12(8):9788–801. doi: 10.1002/cam4.5723 (PMC10166984; doi:10.1002/cam4.5723)
Supplement: Supplementary file 1 — Tables S1–S6. Figures S1–S7. [file CAM4-12-9788-s001.zip › CAM4_5723_20221214 RP11-367G18.1 in RCC sup 3.xlsx]

## Sheet: Table S6
Table S6. Logistic regression analysis for distant metastasis
	Category	Univariate analysis			Multivariate analysis
		Odds ratio (95.0% CI)	p value		Odds ratio (95.0% CI)	p value
Age	years; continuous variable	1.005 (0.980-1.031)	0.706		0.988 (0.952-1.026)	0.54
Height	cms; continuous variable	0.997 (0.984-1.011)	0.713		0.872 (0.668-1.138)	0.872
Weight	kgs; continuous variable	0.992 (0.969-1.016)	0.518		1.211 (0.885-1.657)	0.231
BMI	kg/cm2; continuous variable	0.976 (0.903-1.056)	0.549		0.569 (0.237-1.366)	0.569
Fuhrman grade	grade 1, 2, 3, 4	2.606 (1.394-4.872)	0.003**		1.408 (0.632-3.135)	0.402
T stage	T1, 2, 3, 4	4.435 (2.693-7.301)	<0.001**		4.244 (2.382-7.560	<0.001**
RP11-367G18.1 V2 expression	high expression vs. low expression	1.304 (1.065-1.596)	0.010*		1.304 (1.003-1.695)	0.047*
BMI= body mass index
* p value< 0.05; ** p value< 0.01
